# Supplementary material for: Landscape of flavonoid metabolism in human gut microbiome and its association with health and disease
Source: Gut Microbes Rep. 2025 Jun 25;2(1):2520788. doi: 10.1080/29933935.2025.2520788 (PMC12940152; doi:10.1080/29933935.2025.2520788)
Supplement: Supplementary_Table_6.xlsx [file KGMR_A_2520788_SM8850.xlsx]

## Sheet: Boruta_Results
Healthy Western vs. Non-western populations Boruta Results						India CRC vs. Healthy Boruta Results
Gene	Status		Gene	Status		Gene	Status		Gene	Status
ACC_tr.A0A072N4Q2.A0A072N4Q2_9BIFI_Beta.glucosidase.lcl.NZ_JEOD01000016.1_cds_WP_034880888.1_1519	Confirmed		ACC_tr.A0A072MRT2.A0A072MRT2_9BIFI_Beta.D.glucosideglucohydrolase.lcl.NZ_JEOD01000016.1_cds_WP_117612227.1_1509	Tentative		pcoi.LK433_02855	Confirmed		rgn.RGna_17045	Tentative
CP048436.1.acc_EHM54434.1.tr.G9YLX3.G9YLX3_FLAPL	Confirmed		NC_017216.2_142.acc_AFS33105.1.	Tentative		pcoi.LK433_00220	Confirmed		ebe.B21_03243	Tentative
NZ_CP040530.1_3732.acc_WP_011107561.	Confirmed		NZ_CP040530.1_4520.acc_AAO76887.1.	Tentative		fpa.FPR_09750	Confirmed		ebe.B21_03472	Tentative
NZ_CP048436.1_3034.acc_WP_154024723.1.	Confirmed		acel.acsn021_34360	Tentative		fpr.FP2_13740	Confirmed		gad.K8O88_02400	Tentative
acac.EYQ97_03505	Confirmed		acol.K5I23_08880	Tentative		fpr.FP2_13750	Confirmed		ere.EUBREC_3678	Tentative
acht.bsdcttw_47050	Confirmed		acou.A5CBH24_15530	Tentative		era.ERE_09520	Confirmed		fpa.FPR_25430	Tentative
acou.A5CBH24_02930	Confirmed		ada.A5CPEGH6_03120	Tentative		ert.EUR_24580	Confirmed		amu.Amuc_1827	Tentative
acou.A5CBH24_03610	Confirmed		ada.A5CPEGH6_09920	Tentative		med.MELS_0381	Confirmed		fdu.GXM22_00370	Tentative
acou.A5CBH24_24740	Confirmed		ada.A5CPEGH6_23400	Tentative		ere.EUBREC_1044	Confirmed		ere.EUBREC_0490	Tentative
ada.A5CPEGH6_24120	Confirmed		ait.AI2BBH_04880	Tentative		btho.Btheta7330_00230	Confirmed		amu.Amuc_1870	Tentative
afd.Alfi_3301	Confirmed		ait.AI2BBH_07110	Tentative		NZ_CP040530.1_3732.acc_WP_011107561.	Confirmed		fdu.GXM22_11560	Tentative
ait.AI2BBH_02240	Confirmed		ait.AI2BBH_12200	Tentative		pdi.BDI_3065	Confirmed		fdu.GXM22_06785	Tentative
ait.AI2BBH_04710	Confirmed		ait.AI2BBH_15740	Tentative		eel.EUBELI_01657	Confirmed		ert.EUR_01450	Tentative
ait.AI2BBH_08830	Confirmed		ait.AI2BBH_15750	Tentative		parc.CI960_06400	Confirmed		amu.Amuc_1420	Tentative
ait.AI2BBH_12180	Confirmed		ald.GFH31_04570	Tentative		bth.BT_1576	Confirmed		ACC_tr.A0A072MRT2.A0A072MRT2_9BIFI_Beta.D.glucosideglucohydrolase.lcl.NZ_JEOD01000016.1_cds_WP_117612227.1_1509	Tentative
ait.AI2BBH_16590	Confirmed		ald.GFH31_10465	Tentative		bth.BT_0187	Confirmed		era.ERE_24570	Tentative
ait.AI2BBH_17310	Confirmed		ald.GFH31_11105	Tentative		osp.Odosp_1444	Confirmed		parc.CI960_22510	Tentative
ait.AI2BBH_20810	Confirmed		ald.GFH31_11185	Tentative		ecoj.P423_17180	Confirmed		ypa.YPA_3758	Tentative
ait.AI2BBH_23960	Confirmed		ald.GFH31_11555	Tentative		NZ_CP040530.1_4520.acc_AAO76887.1.	Confirmed		parc.CI960_03565	Tentative
ald.GFH31_02090	Confirmed		ald.GFH31_12180	Tentative		bth.BT_1013	Confirmed		ere.EUBREC_0500	Tentative
ald.GFH31_02355	Confirmed		amu.Amuc_1420	Tentative		CP048436.1.acc_EHM54434.1.tr.G9YLX3.G9YLX3_FLAPL	Confirmed		bfg.BF638R_4358	Tentative
ald.GFH31_02775	Confirmed		amu.Amuc_1827	Tentative		fpla.A4U99_08695	Confirmed		boa.Bovatus_00595	Tentative
ald.GFH31_02810	Confirmed		anc.GBB76_17765	Tentative		elo.EC042_3396	Confirmed		pdi.BDI_2179	Tentative
ald.GFH31_05340	Confirmed		aser.Asera_31830	Tentative		ecm.EcSMS35_0434	Confirmed		lcu.PL11_003215	Tentative
ald.GFH31_05455	Confirmed		ash.AL1_15860	Tentative		parc.CI960_10760	Confirmed		bcat.BBCT_0404	Tentative
ald.GFH31_08675	Confirmed		ash.AL1_22940	Tentative		ect.ECIAI39_0279	Confirmed		bado.BBMN23_1730	Tentative
ald.GFH31_10415	Confirmed		bacq.DOE78_13610	Tentative		bis.DXK01_006015	Confirmed		osp.Odosp_3538	Tentative
ald.GFH31_11100	Confirmed		badl.BADO_0428	Tentative		btho.Btheta7330_04383	Confirmed		bxy.BXY_06360	Tentative
ald.GFH31_11460	Confirmed		badl.BADO_1445	Tentative					rix.RO1_41100	Tentative
amuo.KWG62_11340	Confirmed		bani.Bl12_0478	Tentative					boa.Bovatus_02291	Tentative
aok.A3BBH6_02820	Confirmed		bbi.BBIF_1345	Tentative					boa.Bovatus_00599	Tentative
aok.A3BBH6_07000	Confirmed		bbrj.B7017_0115	Tentative					eum.ECUMN_1005	Tentative
aok.A3BBH6_11510	Confirmed		bbrv.B689b_0522	Tentative					cbol.CGC65_05820	Tentative
aok.A3BBH6_11530	Confirmed		bcat.BBCT_0287	Tentative					bis.DXK01_019560	Tentative
aok.A3BBH6_17780	Confirmed		bcat.BBCT_1617	Tentative					bth.BT_1918	Tentative
aok.A3BBH6_17900	Confirmed		bcel.BcellWH2_01881	Tentative					ecm.EcSMS35_0912	Tentative
aok.A3BBH6_29180	Confirmed		bcel.BcellWH2_02981	Tentative					bis.DXK01_002545	Tentative
aput.L6V35_00785	Confirmed		bcel.BcellWH2_03154	Tentative					btho.Btheta7330_00209	Tentative
ash.AL1_27790	Confirmed		bcir.C2I06_22550	Tentative					bis.DXK01_001395	Tentative
bang.BBAG_0335	Confirmed		bcoh.BC6307_06485	Tentative					bvir.I6J59_02415	Tentative
bani.Bl12_1463	Confirmed		bdh.GV66_19545	Tentative					bth.BT_4076	Tentative
bbf.BBB_1372	Confirmed		bdo.EL88_06210	Tentative					btho.Btheta7330_01094	Tentative
bcel.BcellWH2_03138	Confirmed		beg.INE88_00194	Tentative					btho.Btheta7330_04382	Tentative
bcel.BcellWH2_05295	Confirmed		beg.INE88_00630	Tentative					bfs.BF9343_0080	Tentative
bdh.GV66_09235	Confirmed		beg.INE88_01805	Tentative					elo.EC042_3329	Tentative
bdh.GV66_14875	Confirmed		bfa.Bfae_28340	Tentative					bang.BBAG_0329	Tentative
bdo.EL88_06940	Confirmed		bfe.K6V30_02020	Tentative					ssn.SSON_0800	Tentative
bdo.EL88_16020	Confirmed		bfe.K6V30_13990	Tentative					kpo.KPN2242_12675	Tentative
bdo.EL88_17000	Confirmed		bfe.K6V30_21605	Tentative					kpp.A79E_2300	Tentative
bdo.EL88_19210	Confirmed		bfz.BAU07_17585	Tentative					pnr.AT302_12200	Tentative
bdo.EL88_19465	Confirmed		bgoe.IFJ75_12700	Tentative					ibu.IB211_00125	Tentative
beg.INE88_02909	Confirmed		bgx.ESN35_08250	Tentative					eclg.EC036_13570	Tentative
bfe.K6V30_13185	Confirmed		bhu.bhn_I1760	Tentative
bhu.bhn_I2702	Confirmed		bhu.bhn_I1940	Tentative
bis.DXK01_019560	Confirmed		bis.DXK01_013395	Tentative
bks.BBKW_0456	Confirmed		bks.BBKW_1915	Tentative
blf.BLIF_1444	Confirmed		blab.EYS05_11555	Tentative
blg.BIL_18340	Confirmed		blab.EYS05_16920	Tentative
blj.BLD_1331	Confirmed		blau.DQQ01_10440	Tentative
blo.BL0529	Confirmed		blem.BL8807_04620	Tentative
blz.BLGT_07485	Confirmed		blf.BLIF_0102	Tentative
bnd.KWG56_10235	Confirmed		blj.BLD_0063	Tentative
boa.Bovatus_02527	Confirmed		blj.BLD_1323	Tentative
bprl.CL2_07800	Confirmed		blj.BLD_1879	Tentative
bprl.CL2_18210	Confirmed		blk.BLNIAS_02670	Tentative
bpro.PMF13cell1_00941	Confirmed		blz.BLGT_00815	Tentative
bpsc.BBPC_0450	Confirmed		blz.BLGT_00845	Tentative
bsca.BBSC_0907	Confirmed		blz.BLGT_08300	Tentative
bste.K6V31_10110	Confirmed		boa.Bovatus_03717	Tentative
bth.BT_1576	Confirmed		bste.K6V31_14870	Tentative
btho.Btheta7330_04383	Confirmed		bth.BT_0187	Tentative
bun.Bun01g_01060	Confirmed		bth.BT_1918	Tentative
bun.Bun01g_04080	Confirmed		bth.BT_2523	Tentative
bun.Bun01g_05590	Confirmed		btho.Btheta7330_00230	Tentative
bun.Bun01g_08600	Confirmed		bvu.BVU_0039	Tentative
bun.Bun01g_08910	Confirmed		bvu.BVU_0174	Tentative
bun.Bun01g_10530	Confirmed		bvu.BVU_2615	Tentative
bun.Bun01g_31830	Confirmed		bvu.BVU_3788	Tentative
bvu.BVU_0583	Confirmed		bxy.BXY_06360	Tentative
bvu.BVU_0875	Confirmed		bxy.BXY_22570	Tentative
bvu.BVU_2169	Confirmed		byl.A4V09_16050	Tentative
bvu.BVU_2645	Confirmed		byl.A4V09_21990	Tentative
bvu.BVU_2731	Confirmed		cbol.CGC65_01470	Tentative
bxy.BXY_20020	Confirmed		cbol.CGC65_26170	Tentative
byl.A4V09_14555	Confirmed		cbol.CGC65_29320	Tentative
cbol.CGC65_05820	Confirmed		cbra.A6J81_00395	Tentative
ccom.I6K69_08175	Confirmed		ccom.I6K69_09005	Tentative
ccom.I6K69_11700	Confirmed		ccom.I6K69_11905	Tentative
ccro.CMC5_049110	Confirmed		cct.CC1_10870	Tentative
cdo.CDOO_03115	Confirmed		cew.EKH84_06750	Tentative
cet.B8281_10840	Confirmed		cfh.C1707_16430	Tentative
cgot.J1899_21395	Confirmed		ciu.G4D55_19100	Tentative
ciu.G4D55_00755	Confirmed		cle.Clole_0482	Tentative
ciu.G4D55_04970	Confirmed		cohn.KCTCHS21_10790	Tentative
ciu.G4D55_07075	Confirmed		csd.Clst_0295	Tentative
ciu.G4D55_14905	Confirmed		csh.Closa_0566	Tentative
cke.B5M06_05690	Confirmed		csr.Cspa_c41650	Tentative
cke.B5M06_12375	Confirmed		dlo.K5I24_03145	Tentative
cke.B5M06_12540	Confirmed		dlo.K5I24_05260	Tentative
coy.HF329_11560	Confirmed		dlo.K5I24_13750	Tentative
cpas.Clopa_3897	Confirmed		dpm.FNV33_00430	Tentative
cpf.CPF_2648	Confirmed		dug.HH213_08310	Tentative
dlo.K5I24_13475	Confirmed		ebe.B21_03243	Tentative
dlo.K5I24_16005	Confirmed		ebe.B21_03472	Tentative
drc.G0Q07_13420	Confirmed		ebw.BWG_0285	Tentative
drg.H9K76_18040	Confirmed		ebw.BWG_2812	Tentative
ebd.ECBD_0303	Confirmed		ecc.c4497	Tentative
ebu.CUC76_21495	Confirmed		ecl.EcolC_2013	Tentative
ebw.BWG_1916	Confirmed		ecls.LI67_003580	Tentative
eck.EC55989_2382	Confirmed		ecls.LI67_005755	Tentative
ecoa.APECO78_14375	Confirmed		ecol.LY180_17645	Tentative
eel.EUBELI_01657	Confirmed		ecx.EcHS_A0473	Tentative
eko.EKO11_0613	Confirmed		ecy.ECSE_3707	Tentative
ele.Elen_1067	Confirmed		era.ERE_20730	Tentative
eoh.ECO103_0377	Confirmed		erb.A4V01_08225	Tentative
eoi.ECO111_2086	Confirmed		erb.A4V01_21725	Tentative
ere.EUBREC_2879	Confirmed		ere.EUBREC_1042	Tentative
erm.EYR00_04000	Confirmed		ere.EUBREC_1044	Tentative
erm.EYR00_06270	Confirmed		erm.EYR00_01615	Tentative
erm.EYR00_11865	Confirmed		erm.EYR00_04570	Tentative
erm.EYR00_12375	Confirmed		erm.EYR00_10060	Tentative
ert.EUR_20740	Confirmed		fpa.FPR_25430	Tentative
ert.EUR_20760	Confirmed		fpa.FPR_25450	Tentative
fdu.GXM22_03690	Confirmed		gce.KYE46_11910	Tentative
fit.Fi14EGH31_21890	Confirmed		hay.C3V42_03795	Tentative
fpa.FPR_09750	Confirmed		kpe.KPK_0581	Tentative
fpla.A4U99_08695	Confirmed		kva.Kvar_4037	Tentative
fpla.A4U99_15225	Confirmed		lab.LA76x_2690	Tentative
hoh.Hoch_6082	Confirmed		laq.GLA29479_2958	Tentative
ibu.IB211_00125	Confirmed		llf.BCR17_06380	Tentative
lacy.A4V08_30210	Confirmed		lls.lilo_0645	Tentative
lacy.A4V08_36015	Confirmed		llx.NCDO2118_1778	Tentative
lcu.PL11_003215	Confirmed		lua.D4A81_10650	Tentative
lew.DAI21_21845	Confirmed		maub.MAUB_34400	Tentative
lrm.LRC_18760	Confirmed		mhyd.GTQ55_15330	Tentative
lua.D4A81_01975	Confirmed		mpsc.MPSYJ_05980	Tentative
lwe.lwe2727	Confirmed		mthi.C7M52_02098	Tentative
med.MELS_0381	Confirmed		mum.FCL38_17875	Tentative
mfla.GO485_05755	Confirmed		ned.HUN01_12100	Tentative
mmax.LCQ47_08600	Confirmed		pac.PPA2332	Tentative
mnr.ACZ75_04335	Confirmed		pak.HMPREF0675_5412	Tentative
mpli.E1742_06255	Confirmed		palv.KSS97_22080	Tentative
oen.DSM07_03780	Confirmed		parc.CI960_03565	Tentative
pac.PPA1630	Confirmed		parc.CI960_10755	Tentative
pacc.PAC1_08105	Confirmed		pav.TIA2EST22_07730	Tentative
pacn.TIA1EST1_07725	Confirmed		pbv.AR543_17665	Tentative
pacn.TIA1EST1_11505	Confirmed		pcel.HUB94_24845	Tentative
pak.HMPREF0675_4609	Confirmed		pdi.BDI_2610	Tentative
parc.CI960_06400	Confirmed		pdi.BDI_3139	Tentative
parc.CI960_10760	Confirmed		pfo.Pfl01_1297	Tentative
paz.TIA2EST2_07645	Confirmed		pks.IE339_06425	Tentative
pcoi.LK433_00220	Confirmed		plut.EI981_02415	Tentative
pcoi.LK433_02855	Confirmed		psab.PSAB_15045	Tentative
pgm.PGRAT_08785	Confirmed		psab.PSAB_22645	Tentative
pit.PIN17_A0739	Confirmed		psop.KP014_21600	Tentative
pje.CRM71_07800	Confirmed		ptj.JRJ22_28155	Tentative
pri.PRIO_1846	Confirmed		raa.Q7S_02645	Tentative
pson.JI735_17575	Confirmed		race.JHW33_19310	Tentative
psym.J1N51_08205	Confirmed		rbq.J2J99_23305	Tentative
pvd.CFBP1590__2370	Confirmed		rch.RUM_10780	Tentative
pxv.FXF36_09945	Confirmed		rgn.RGna_12085	Tentative
pxv.FXF36_10740	Confirmed		rgn.RGna_14545	Tentative
rgn.RGna_06115	Confirmed		rgn.RGna_17030	Tentative
rgn.RGna_10990	Confirmed		rhg.EXZ61_11720	Tentative
rgn.RGna_14990	Confirmed		rir.BN877_II1269	Tentative
rgn.RGna_15010	Confirmed		rob.CK5_19830	Tentative
rgn.RGna_17045	Confirmed		rob.CK5_19840	Tentative
rim.ROI_32790	Confirmed		rpi.Rpic_0948	Tentative
rix.RO1_29910	Confirmed		rtg.NCTC13098_05852	Tentative
rix.RO1_35980	Confirmed		ruk.A4V00_14390	Tentative
rix.RO1_36000	Confirmed		rus.RBI_I00806	Tentative
rto.RTO_25000	Confirmed		sarj.HH195_05420	Tentative
ruj.E5Z56_00580	Confirmed		sbc.SbBS512_E1549	Tentative
rum.CK1_11550	Confirmed		scf.Spaf_1317	Tentative
rum.CK1_23290	Confirmed		scx.AS200_06765	Tentative
rum.CK1_30920	Confirmed		sdy.SDY_3590	Tentative
rum.CK1_35610	Confirmed		sint.K5I26_00990	Tentative
rum.CK1_37580	Confirmed		sint.K5I26_02320	Tentative
scp.HMPREF0833_10343	Confirmed		sint.K5I26_04290	Tentative
scu.SCE1572_20280	Confirmed		sint.K5I26_04360	Tentative
sdz.Asd1617_02920	Confirmed		slu.KE3_0150	Tentative
smd.Smed_0295	Confirmed		sman.C12CBH8_03750	Tentative
smy.BJP26_08670	Confirmed		smn.SMA_0220	Tentative
srp.SSUST1_2039	Confirmed		spat.A0O21_04825	Tentative
ssi.SSU1927	Confirmed		sphs.ETR14_08055	Tentative
ssr.SALIVB_1228	Confirmed		srat.FY406_01240	Tentative
ssui.T15_2200	Confirmed		srim.CP984_29660	Tentative
ssun.H9Q77_00680	Confirmed		ssun.H9Q77_12265	Tentative
ssun.H9Q77_10515	Confirmed		ssun.H9Q77_16045	Tentative
ssun.H9Q77_14255	Confirmed		txy.Thexy_2213	Tentative
ssun.H9Q77_16180	Confirmed		wcf.C6P13_03475	Tentative
ssus.NJAUSS_1968	Confirmed		whj.H9Q79_11205	Tentative
strs.SSAL8618_07030	Confirmed		xva.C7V42_21610	Tentative
suo.SSU12_2064	Confirmed
tau.Tola_1517	Confirmed
tsu.Tresu_0053	Confirmed
wcf.C6P13_00345	Confirmed
wcf.C6P13_02295	Confirmed
wcf.C6P13_10130	Confirmed
whj.H9Q79_05215	Confirmed
whj.H9Q79_05625	Confirmed
xar.XB05_16045	Confirmed
xax.XACM_3207	Confirmed
xcv.XCV3431	Confirmed
xhd.LMG31886_43330	Confirmed
xpe.BJD13_22555	Confirmed
ypd.YPD4_3212	Confirmed
