# Supplementary material for: Landscape of flavonoid metabolism in human gut microbiome and its association with health and disease
Source: Gut Microbes Rep. 2025 Jun 25;2(1):2520788. doi: 10.1080/29933935.2025.2520788 (PMC12940152; doi:10.1080/29933935.2025.2520788)
Supplement: Supplementary_Table_11.xlsx [file KGMR_A_2520788_SM8849.xlsx]

## Sheet: Read_counts
Netherlands clean reads				US clean reads				Italy clean reads				India clean reads				Austria clean reads				China clean reads				Peru clean reads				Tanzania clean reads				Madagascar clean reads
ID	R1	R2		ID	R1	R2		ID	R1	R2		ID	R1	R2		ID	R1	R2		ID	R1	R2		ID	R1	R2		ID	R1	R2		ID	R1	R2
SAMN08049777	12260768	12260768		SAMN08049618	11916483	11916483		SAMN08159961	27572264	27572264		HAG	3223392	3223392		ERR688505	17587326	17587326		ERR1018193	25105239	25105239		SAMN03283237	2729245	2729245		SAMN03418252	11718764	11718764		SAMN09781680	328057	328057
SAMN08049778	8459507	8459507		SAMN08049619	45494143	45494143		SAMN08159962	23515639	23515639		HAH	3521914	3521914		ERR688506	30116967	30116967		ERR1018195	27031532	27031532		SAMN03283238	4730771	4730771		SAMN03418253	26623981	26623981		SAMN09781681	1398393	1398393
SAMN08049779	5462587	5462587		SAMN08049620	38445413	38445413		SAMN08159963	31440101	31440101		HAI	6578963	6578963		ERR688507	27412019	27412019		ERR1018205	23729480	23729480		SAMN03283239	4815094	4815094		SAMN03418254	6116923	6116923		SAMN09781682	2464096	2464096
SAMN08049780	7532559	7532559		SAMN08049621	9266787	9266787		SAMN08159964	27479332	27479332		HAJ	2392160	2392160		ERR688508	23000019	23000019		ERR1018209	23951940	23951940		SAMN03283240	4415458	4415458		SAMN03418255	3532004	3532004		SAMN09781683	2592397	2592397
SAMN08049781	5092654	5092654		SAMN08049622	11863974	11863974		SAMN08159965	37485984	37485984		HAK	4158200	4158200		ERR688509	23553206	23553206		ERR1018217	25299004	25299004		SAMN03283241	4023889	4023889		SAMN03418256	10533694	10533694		SAMN09781684	2757726	2757726
SAMN08049782	13991620	13991620		SAMN08049623	13065225	13065225		SAMN08159967	22640277	22640277		HAL	3774493	3774493		ERR688510	22510936	22510936		ERR1018232	29802115	29802115		SAMN03283242	2948433	2948433		SAMN03418257	28840128	28840128		SAMN09781685	2947123	2947123
SAMN08049783	10898230	10898230		SAMN08049624	42413084	42413084		SAMN08159968	24196918	24196918		HAM	5307012	5307012		ERR688511	18479533	18479533		ERR1018233	32511573	32511573		SAMN03283243	5186171	5186171		SAMN03418258	8041444	8041444		SAMN09781686	3696489	3696489
SAMN08049784	11279441	11279441		SAMN08049625	43609481	43609481		SAMN08159969	21848209	21848209		HAN	5308092	5308092		ERR688512	30135225	30135225		ERR1018234	26609823	26609823		SAMN03283244	6053479	6053479		SAMN03418259	11926130	11926130		SAMN09781687	4300548	4300548
SAMN08049785	10197998	10197998		SAMN08049626	11779225	11779225		SAMN08159970	8349884	8349884		HAO	6473348	6473348		ERR688513	23507854	23507854		ERR1018235	31078693	31078693		SAMN03283245	4913122	4913122		SAMN03418260	31564455	31564455		SAMN09781688	4402244	4402244
SAMN08049786	5902261	5902261		SAMN08049627	10827958	10827958		SAMN08159971	28461159	28461159		HAP	5063635	5063635		ERR688514	22344817	22344817		ERR1018236	32025450	32025450		SAMN03283246	6048885	6048885		SAMN03418261	12362539	12362539		SAMN09781689	4916912	4916912
SAMN08049787	9640083	9640083		SAMN08049628	12113689	12113689		SAMN08159972	27060392	27060392		HAR	4186711	4186711		ERR688515	22884764	22884764		ERR1018237	31209804	31209804		SAMN03283247	3191821	3191821		SAMN03418262	4038348	4038348		SAMN09781690	5193924	5193924
SAMN08049788	9153768	9153768		SAMN08049629	14085983	14085983		SAMN08159973	24458178	24458178		HAT	2534005	2534005		ERR688516	19772047	19772047		ERR1018238	32708105	32708105		SAMN03283248	5477858	5477858		SAMN03418263	4848788	4848788		SAMN09781691	5814357	5814357
SAMN08049789	11114884	11114884		SAMN08049630	41377387	41377387		SAMN08159974	23495240	23495240		HBR	1877959	1877959		ERR688517	22830196	22830196		ERR1018239	26276224	26276224		SAMN03283271	30554034	30554034		SAMN03418264	8696386	8696386		SAMN09781692	6274134	6274134
SAMN08049790	9765409	9765409		SAMN08049631	39993158	39993158		SAMN10285266	39043379	39043379		HCL	3185026	3185026		ERR688518	22246028	22246028		ERR1018240	31417690	31417690		SAMN03283272	40054935	40054935		SAMN03418265	4732645	4732645		SAMN09781693	6548399	6548399
SAMN08049791	10999458	10999458		SAMN08049632	9864066	9864066		SAMN10285267	48996857	48996857		HCM	3148556	3148556		ERR688519	28644162	28644162		ERR1018242	24798059	24798059		SAMN03283273	19343909	19343909		SAMN03418266	3449393	3449393		SAMN09781694	7201166	7201166
SAMN08049792	11227755	11227755		SAMN08049633	11382241	11382241		SAMN10285268	36180354	36180354		HCN	4123285	4123285		ERR688520	21161725	21161725		ERR1018243	29493560	29493560		SAMN03283274	19855668	19855668		SAMN03418267	6750960	6750960		SAMN09781695	7128479	7128479
SAMN08049793	4380014	4380014		SAMN08049634	12088426	12088426		SAMN10285269	40816437	40816437		HCO	3960810	3960810		ERR688521	24039675	24039675		ERR1018244	28009350	28009350		SAMN03283275	27824914	27824914		SAMN03418268	27516833	27516833		SAMN09781696	7460765	7460765
SAMN08049794	9578137	9578137		SAMN08049635	13766139	13766139		SAMN10285270	45523927	45523927		HCP	2882489	2882489		ERR688522	24616657	24616657		ERR1018245	20308383	20308383		SAMN03283276	27067012	27067012		SAMN03418269	5175483	5175483		SAMN09781697	7588173	7588173
SAMN08049795	10415968	10415968		SAMN08049636	13610502	13610502		SAMN10285271	30463972	30463972		HCQ	2479849	2479849		ERR688523	23366557	23366557		ERR1018246	24134570	24134570		SAMN03283277	24735352	24735352		SAMN03418270	4357003	4357003		SAMN09781698	7560692	7560692
SAMN08049796	6777196	6777196		SAMN08049637	14115313	14115313		SAMN10285272	31623553	31623553		HCR	2977621	2977621		ERR688524	19947726	19947726		ERR1018247	25747994	25747994		SAMN03283278	26077614	26077614		SAMN03418271	3404014	3404014		SAMN09781699	7595843	7595843
SAMN08049797	5547043	5547043		SAMN08049640	12881295	12881295		SAMN10285273	35801773	35801773		HCS	2395478	2395478		ERR688525	21511739	21511739		ERR1018248	26827699	26827699		SAMN03283279	28917693	28917693		SAMN03418272	12302205	12302205		SAMN09781700	7928409	7928409
SAMN08049798	9458398	9458398		SAMN08049641	11659746	11659746		SAMN10285274	45575489	45575489		HCT	4340536	4340536		ERR688526	26623948	26623948		ERR1018249	20620454	20620454		SAMN03283280	27660888	27660888		SAMN03418273	2966250	2966250		SAMN09781701	8170312	8170312
SAMN08049799	10720092	10720092		SAMN08049642	14069209	14069209		SAMN10285275	39583994	39583994		HCU	4521184	4521184		ERR688527	26144048	26144048		ERR1018250	21071117	21071117		SAMN03283281	24481455	24481455		SAMN03418274	1267465	1267465		SAMN09781702	8907491	8907491
SAMN08049800	9650321	9650321		SAMN08049643	13545425	13545425		SAMN10285276	30807731	30807731		HCV	4786408	4786408		ERR688528	26130927	26130927		ERR1018251	22120621	22120621		SAMN03283282	26949327	26949327		SAMN03418275	4287863	4287863		SAMN09781703	8687307	8687307
SAMN08049801	9176558	9176558		SAMN08049644	13520456	13520456		SAMN10285277	28806490	28806490		HCY	2344716	2344716		ERR688529	25908792	25908792		ERR1018252	17210491	17210491		SAMN03283283	25066393	25066393		SAMN03418276	3382217	3382217		SAMN09781704	9335151	9335151
SAMN08049802	14318356	14318356		SAMN08049645	14836361	14836361		SAMN10285278	39662273	39662273		HDB	2059499	2059499		ERR688530	25780067	25780067		ERR1018253	17117858	17117858		SAMN03283284	26281394	26281394		SAMN03418277	2738661	2738661		SAMN09781705	9607787	9607787
SAMN08049803	16088521	16088521		SAMN08049646	11783331	11783331		SAMN10285279	34907958	34907958		HDF	3266564	3266564		ERR688531	18741597	18741597		ERR1018254	25792710	25792710		SAMN03283285	30474492	30474492		SAMN03418278	6224489	6224489		SAMN09781706	10233918	10233918
SAMN08049804	14963220	14963220		SAMN08049647	15215556	15215556		SAMN10285280	30584208	30584208		HP	3552793	3552793		ERR688532	20628212	20628212		ERR1018255	16471639	16471639		SAMN03283286	24536717	24536717						SAMN09781707	9936515	9936515
SAMN08049805	13369864	13369864		SAMN08049648	11945489	11945489		SAMN10285281	44113865	44113865		HR	3584829	3584829		ERR688533	24807898	24807898		ERR1018256	20417807	20417807		SAMN03283287	23764258	23764258						SAMN09781708	10921392	10921392
SAMN08049806	9595740	9595740		SAMN08049649	15386452	15386452		SAMN10285282	38448673	38448673		HS	5142982	5142982		ERR688534	28118488	28118488		ERR1018257	28269565	28269565		SAMN03283288	23476582	23476582						SAMN09781709	11185333	11185333
SAMN08049807	9841638	9841638		SAMN08049650	14501962	14501962		SAMN10285283	37148918	37148918		SRR8865572	4762710	4762710		ERR688535	28615707	28615707		ERR1018258	22952123	22952123		SAMN03283289	29257406	29257406						SAMN09781710	10767300	10767300
SAMN08049808	12465241	12465241		SAMN08049651	657937	657937		SAMN10285284	43240545	43240545		SRR8865573	4986639	4986639		ERR688536	27728376	27728376		ERR1018259	21948894	21948894		SAMN03283290	26969298	26969298						SAMN09781711	12136853	12136853
SAMN08049809	11863722	11863722		SAMN08049652	13901850	13901850		SAMN10285285	38340512	38340512		SRR8865574	4637418	4637418		ERR688537	27466251	27466251		ERR1018260	25902998	25902998		SAMN03283291	25069691	25069691						SAMN09781712	12090202	12090202
SAMN08049810	8134274	8134274		SAMN08049653	12521606	12521606		SAMN10285286	26165751	26165751		SRR8865575	4934386	4934386		ERR688538	28760661	28760661		ERR1018261	21757881	21757881		SAMN03283292	23820125	23820125						SAMN09781713	12449744	12449744
SAMN08049811	13969474	13969474		SAMN08049654	15644317	15644317		SAMN10285287	37254577	37254577		SRR8865576	6036647	6036647		ERR688539	25517299	25517299		ERR1018262	35520253	35520253		SAMN03283293	24738252	24738252						SAMN09781714	12548724	12548724
SAMN08049812	11329500	11329500		SAMN08049655	14185563	14185563		SAMN10285288	30397390	30397390		SRR8865577	3823291	3823291		ERR688540	18144141	18144141		ERR1018263	25770311	25770311		SAMN03283294	24058584	24058584						SAMN09781715	12809565	12809565
SAMN08049813	14281843	14281843		SAMN08049656	12577284	12577284		SAMN10285289	35931664	35931664		SRR8865578	3960182	3960182		ERR688541	28238600	28238600		ERR1018264	21213068	21213068										SAMN09781716	13564641	13564641
SAMN08049814	8559603	8559603		SAMN08049657	13832274	13832274		SAMN10285290	26419203	26419203		SRR8865579	5332120	5332120		ERR688542	31136568	31136568		ERR1018265	28915369	28915369										SAMN09781717	14265209	14265209
SAMN08049815	8561170	8561170		SAMN08049658	14610383	14610383		SAMN10285291	34197677	34197677		SRR8865580	4918292	4918292		ERR688543	16912190	16912190		ERR1018266	28580825	28580825										SAMN09781718	14964740	14964740
SAMN08049816	10054111	10054111		SAMN08049659	13987294	13987294		SAMN10285292	34015018	34015018		SRR8865581	5166297	5166297		ERR688544	23030266	23030266		ERR1018267	19607094	19607094										SAMN09781719	14771478	14771478
SAMN08049817	2545394	2545394		SAMN08049660	15186464	15186464		SAMN10285293	33237044	33237044		SRR8865582	2654605	2654605		ERR688545	22353215	22353215		ERR1018268	26741575	26741575										SAMN09781720	15224493	15224493
SAMN08049818	9958216	9958216		SAMN08049661	15828992	15828992		SAMN10285294	39456218	39456218		SRR8865583	3130820	3130820		ERR688546	27296607	27296607		ERR1018269	28242289	28242289										SAMN09781721	15281057	15281057
SAMN08049819	10608656	10608656		SAMN08049662	10622522	10622522		SAMN10285295	37697921	37697921		SRR8865584	3387080	3387080		ERR688547	20861472	20861472		ERR1018270	29512618	29512618										SAMN09781722	16210153	16210153
SAMN08049820	12702242	12702242		SAMN08049663	14670540	14670540		SAMN10285296	36764871	36764871		SRR8865585	3557126	3557126		ERR688548	26874358	26874358		ERR1018185	25240565	25240565										SAMN09781723	16087575	16087575
SAMN08049821	5642005	5642005		SAMN08049664	12117177	12117177		SAMN10285297	25792760	25792760		SRR8865586	3273086	3273086		ERR688549	34854747	34854747		ERR1018186	20710468	20710468										SAMN09781724	17049837	17049837
SAMN08049822	16932789	16932789		SAMN08049665	13008970	13008970		SAMN10285298	28236500	28236500		SRR8865587	5417821	5417821		ERR688550	22115887	22115887		ERR1018187	24548219	24548219										SAMN09781725	16902847	16902847
SAMN08049823	16047848	16047848		SAMN08049666	16723614	16723614		SAMN10285299	39492991	39492991		SRR8865588	2268585	2268585		ERR688551	21033512	21033512		ERR1018188	23667228	23667228										SAMN09781726	17439453	17439453
SAMN08049824	14339760	14339760		SAMN08049667	8825402	8825402		SAMN10285300	41789441	41789441		SRR8865589	3520577	3520577		ERR688552	20280206	20280206		ERR1018189	25616341	25616341										SAMN09781727	17849984	17849984
SAMN08049825	11066766	11066766		SAMN08049668	11961457	11961457		SAMN10285301	25902913	25902913		SRR8865590	3055748	3055748		ERR688553	25337527	25337527		ERR1018190	21432792	21432792										SAMN09781728	18057556	18057556
SAMN08049826	15367601	15367601		SAMN08049669	13010837	13010837		SAMN10285302	34612960	34612960		SRR8865591	3596637	3596637		ERR688554	25110756	25110756		ERR1018191	26019831	26019831										SAMN09781729	18116552	18116552
SAMN08049827	22320224	22320224		SAMN08049670	4486586	4486586		SAMN10285303	26635935	26635935		SRR8865592	1541076	1541076		ERR688555	23371581	23371581		ERR1018192	23618871	23618871										SAMN09781730	18527672	18527672
SAMN08049828	7201257	7201257		SAMN08049671	13072737	13072737		SAMN10285304	30478304	30478304		SRR8865593	5614213	5614213		ERR688556	18327206	18327206		ERR1018194	25312882	25312882										SAMN09781731	18873999	18873999
SAMN08049829	14663893	14663893		SAMN08049672	5789415	5789415		SAMN10285305	27116464	27116464		SRR8865594	3842945	3842945		ERR688557	19555480	19555480		ERR1018196	27581547	27581547										SAMN09781732	19689611	19689611
SAMN08049830	16274463	16274463		SAMN08049673	15030230	15030230		SAMN10285306	45294971	45294971		SRR8865595	4855061	4855061		ERR688558	21788468	21788468		ERR1018197	25505478	25505478										SAMN09781733	20376490	20376490
SAMN08049831	12534140	12534140		SAMN08049674	3715127	3715127		SAMN10285307	33673773	33673773		SRR8865596	4766035	4766035		ERR688559	30860885	30860885		ERR1018198	22338532	22338532										SAMN09781734	20324390	20324390
SAMN08049832	17121359	17121359		SAMN08049675	49858217	49858217		SAMN10285308	28185177	28185177		SRR8865597	3764035	3764035		ERR688560	24527770	24527770		ERR1018199	11024364	11024364										SAMN09781735	21174241	21174241
SAMN08049833	8177845	8177845		SAMN08049676	3911495	3911495		SAMN10285309	29610453	29610453		SRR8865598	13088577	13088577		ERR688561	23827608	23827608		ERR1018200	24689635	24689635										SAMN09781736	21870492	21870492
SAMN08049834	16298241	16298241		SAMN08049677	13702532	13702532		SAMN10285310	38778907	38778907		SRR8865599	4050426	4050426		ERR688562	26842811	26842811		ERR1018201	22566470	22566470										SAMN09781737	22147772	22147772
SAMN08049835	20176050	20176050		SAMN08049678	52471530	52471530		SAMN10285311	31767591	31767591		SRR8865600	3024965	3024965		ERR688563	23169286	23169286		ERR1018202	21464017	21464017										SAMN09781739	24066852	24066852
SAMN08049836	24572192	24572192		SAMN08049679	45625855	45625855		SAMN10285312	39407079	39407079		SRR8865601	3384948	3384948		ERR688564	27153831	27153831		ERR1018203	22847137	22847137										SAMN09781740	24685921	24685921
SAMN08049837	10659798	10659798		SAMN08049680	11093668	11093668		SAMN10285313	34918830	34918830						ERR688565	24638345	24638345		ERR1018204	20883243	20883243										SAMN09781741	24968429	24968429
SAMN08049838	21395633	21395633		SAMN08049681	11559093	11559093		SAMN10285314	33407918	33407918						ERR688566	18306799	18306799		ERR1018206	26141961	26141961										SAMN09781742	24997932	24997932
SAMN08049839	9925356	9925356		SAMN08049682	11373336	11373336		SAMN10285315	40301448	40301448						ERR688567	20148921	20148921		ERR1018207	18502517	18502517										SAMN09781743	24953426	24953426
SAMN08049840	27500046	27500046		SAMN08049683	11802788	11802788		SAMN10285316	39316586	39316586						ERR688568	17925049	17925049		ERR1018208	22155179	22155179										SAMN09781744	25435835	25435835
SAMN08049841	18564378	18564378		SAMN08049684	41533134	41533134		SAMN10285317	28736657	28736657						ERR688569	27452047	27452047		ERR1018210	24219807	24219807										SAMN09781745	25972484	25972484
				SAMN08049685	15120635	15120635		SAMN10285318	36707047	36707047						ERR688570	19688127	19688127		ERR1018211	25176309	25176309										SAMN09781746	27337158	27337158
				SAMN08049686	13196075	13196075		SAMN10285319	29171162	29171162						ERR688571	26759645	26759645		ERR1018212	23864321	23864321										SAMN09781747	26988780	26988780
				SAMN08049687	13633039	13633039		SAMN10285320	29594051	29594051						ERR688572	29055514	29055514		ERR1018213	23587560	23587560										SAMN09781748	27703336	27703336
				SAMN08049688	348122	348122		SAMN10285321	33346106	33346106						ERR688574	24474856	24474856		ERR1018214	24739047	24739047										SAMN09781749	27887315	27887315
				SAMN08049690	13444521	13444521		SAMN10285322	30013985	30013985						ERR688575	26935660	26935660		ERR1018215	28937734	28937734										SAMN09781750	27368724	27368724
				SAMN08049691	14110336	14110336		SAMN10285323	46671352	46671352						ERR688576	26421583	26421583		ERR1018216	16982644	16982644										SAMN09781751	27971989	27971989
				SAMN08049692	11668440	11668440		SAMN10285324	28607312	28607312						ERR688577	25521180	25521180		ERR1018218	28901521	28901521										SAMN09781752	28872046	28872046
				SAMN08049693	11599846	11599846		SAMN10285325	32269678	32269678						ERR688578	23983210	23983210		ERR1018219	33066376	33066376										SAMN09781753	28974726	28974726
				SAMN08049694	10842031	10842031										ERR688579	19542238	19542238		ERR1018220	31069572	31069572										SAMN09781754	31399112	31399112
				SAMN08049695	10125250	10125250										ERR688580	23919168	23919168		ERR1018221	21421609	21421609										SAMN09781755	32172060	32172060
				SAMN08049696	232454	232454										ERR688581	28870158	28870158		ERR1018222	24732834	24732834										SAMN09781756	32070180	32070180
				SAMN08049697	14120519	14120519										ERR688582	29110777	29110777		ERR1018223	27913603	27913603										SAMN09781757	31782806	31782806
				SAMN08049698	10798541	10798541										ERR688583	32874955	32874955		ERR1018224	20970882	20970882										SAMN09781758	31552167	31552167
				SAMN08049699	12714546	12714546										ERR688584	23178584	23178584		ERR1018225	19734853	19734853										SAMN09781759	32282354	32282354
				SAMN08049700	314294	314294										ERR688585	21700644	21700644		ERR1018226	30943632	30943632										SAMN09781760	32360040	32360040
				SAMN08049701	12616808	12616808										ERR688586	23786865	23786865		ERR1018227	33307870	33307870										SAMN09781761	32201009	32201009
				SAMN08049702	13830959	13830959										ERR688587	27423692	27423692		ERR1018228	28217884	28217884										SAMN09781762	33681216	33681216
				SAMN08049703	15325582	15325582										ERR688588	20395515	20395515		ERR1018229	21261869	21261869										SAMN09781763	33365371	33365371
				SAMN08049704	10657023	10657023										ERR688589	28132475	28132475		ERR1018230	26617293	26617293										SAMN09781764	34499562	34499562
				SAMN08049705	2506358	2506358										ERR688590	18906179	18906179		ERR1018231	24805231	24805231										SAMN09781765	36979063	36979063
				SAMN08049706	15810884	15810884										ERR688591	19852713	19852713		ERR1018241	30744299	30744299										SAMN09781766	37105164	37105164
				SAMN08049707	7034154	7034154										ERR688592	28600860	28600860		ERR1018279	27491687	27491687										SAMN09781767	37087470	37087470
				SAMN08049708	5661252	5661252										ERR688593	20189281	20189281		ERR1018280	27861096	27861096										SAMN09781768	36191342	36191342
				SAMN08049709	10591773	10591773										ERR688594	19769162	19769162		ERR1018281	18045223	18045223										SAMN09781769	37814077	37814077
				SAMN08049710	20994039	20994039										ERR688595	20396247	20396247		ERR1018282	20939543	20939543										SAMN09781770	38891944	38891944
				SAMN08049711	12059060	12059060										ERR688596	25276861	25276861		ERR1018283	19150808	19150808										SAMN09781771	39537852	39537852
				SAMN08049712	5921529	5921529										ERR688597	24252747	24252747		ERR1018284	19170638	19170638										SAMN09781772	39807609	39807609
				SAMN08049713	14030859	14030859										ERR688598	25845452	25845452		ERR1018285	23154897	23154897										SAMN09781773	41342507	41342507
				SAMN08049714	11134909	11134909										ERR688599	24507387	24507387		ERR1018286	21207221	21207221										SAMN09781774	40609908	40609908
				SAMN08049715	10893139	10893139										ERR688600	18464447	18464447		ERR1018287	15844109	15844109										SAMN09781775	41470794	41470794
				SAMN08049716	1453188	1453188										ERR688601	25933844	25933844		ERR1018288	16096601	16096601										SAMN09781776	42432829	42432829
				SAMN08049717	9874966	9874966										ERR688602	23172923	23172923		ERR1018289	15107203	15107203										SAMN09781777	42807871	42807871
				SAMN08049718	14232893	14232893										ERR688603	23312853	23312853		ERR1018290	16430616	16430616										SAMN09781778	45020552	45020552
				SAMN08049719	10094293	10094293										ERR688604	24278190	24278190		ERR1018291	16244384	16244384										SAMN09781779	46842735	46842735
				SAMN08049720	14286035	14286035										ERR688605	18946664	18946664		ERR1018292	16021446	16021446										SAMN09781780	50610819	50610819
				SAMN08049721	7468958	7468958										ERR688606	25890251	25890251		ERR1018293	15023701	15023701										SAMN09781781	51510362	51510362
				SAMN08049722	14036584	14036584										ERR688607	18074855	18074855		ERR1018294	16344694	16344694										SAMN09781782	51929050	51929050
				SAMN08049723	13394217	13394217										ERR688608	21644605	21644605		ERR1018295	18124552	18124552										SAMN09781783	52470448	52470448
				SAMN08049724	13994447	13994447										ERR688609	14484363	14484363		ERR1018296	4687450	4687450										SAMN09781784	55734472	55734472
				SAMN08049725	60830527	60830527										ERR688610	26160788	26160788		ERR1018297	20685201	20685201										SAMN09781785	56122581	56122581
				SAMN08049726	49566330	49566330										ERR688611	21724183	21724183		ERR1018298	15633576	15633576										SAMN09781786	54808528	54808528
				SAMN08049727	11843102	11843102										ERR688612	18700787	18700787		ERR1018299	22798831	22798831										SAMN09781787	58651904	58651904
				SAMN08049728	43108185	43108185										ERR688613	28865406	28865406		ERR1018300	17037849	17037849										SAMN09781788	58772007	58772007
				SAMN08049731	55037233	55037233										ERR688614	20741205	20741205		ERR1018301	20205279	20205279										SAMN09781789	69918635	69918635
				SAMN08049733	53881993	53881993										ERR688615	25300376	25300376		ERR1018302	30603097	30603097										SAMN09781790	79001905	79001905
				SAMN08049734	47334660	47334660										ERR688616	19572834	19572834		ERR1018303	25906617	25906617										SAMN09781791	104705707	104705707
				SAMN08049735	42724792	42724792										ERR688617	18785952	18785952		ERR1018304	27304711	27304711
				SAMN08049736	47736779	47736779										ERR688618	22560761	22560761		ERR1018305	26986428	26986428
				SAMN08049737	41677905	41677905										ERR688619	29639864	29639864		ERR1018306	22868131	22868131
				SAMN08049739	52810455	52810455										ERR688620	27205084	27205084		ERR1018307	23309408	23309408
				SAMN08049740	41318138	41318138										ERR688621	27495448	27495448		ERR1018310	30125822	30125822
				SAMN08049741	41114521	41114521										ERR688622	20024447	20024447		ERR1018311	27526194	27526194
				SAMN08049742	15672776	15672776										ERR688623	24494500	24494500		ERR1018312	29436452	29436452
				SAMN08049744	12729786	12729786										ERR688624	27631887	27631887
				SAMN08049747	49252937	49252937										ERR688625	26592869	26592869
				SAMN08049748	34817627	34817627										ERR688626	25814824	25814824
				SAMN08049751	38614005	38614005										ERR688627	23159887	23159887
				SAMN08049752	43593879	43593879										ERR688628	29394054	29394054
				SAMN08049755	14757119	14757119										ERR688629	21430501	21430501
				SAMN08049756	36170284	36170284										ERR688630	23257898	23257898
				SAMN08049758	30403793	30403793										ERR688631	19490965	19490965
				SAMN08049760	1422032	1422032										ERR688632	27740881	27740881
				SAMN08049762	13229569	13229569										ERR688633	30398668	30398668
				SAMN08049763	10104358	10104358										ERR688634	25828353	25828353
				SAMN08049764	13773412	13773412										ERR688635	19668015	19668015
				SAMN08049765	14740624	14740624										ERR688636	25572134	25572134
				SAMN08049766	13897730	13897730										ERR688637	27120112	27120112
				SAMN08049767	8338221	8338221										ERR688638	32168102	32168102
				SAMN08049768	12240412	12240412										ERR688639	22724128	22724128
				SAMN08049770	5603215	5603215										ERR688640	25504332	25504332
				SAMN08049771	15288321	15288321										ERR688641	25960919	25960919
				SAMN08049772	12284346	12284346										ERR688642	28732034	28732034
				SAMN08049773	8799141	8799141										ERR688643	22605575	22605575
				SAMN08049774	13294644	13294644										ERR688644	20884505	20884505
				SAMN08049775	11814972	11814972										ERR688645	28915380	28915380
				SAMN08049776	12843905	12843905										ERR688646	24783444	24783444
																ERR688647	24320077	24320077
																ERR688648	21276749	21276749
																ERR688649	22897254	22897254
																ERR688650	29855464	29855464
																ERR688651	19329565	19329565
																ERR710424	22558256	22558256
																ERR710425	17391546	17391546
																ERR710426	22892871	22892871
																ERR710427	25543544	25543544
																ERR710428	23476249	23476249
																ERR710429	18547651	18547651
																ERR710430	16009178	16009178
																ERR710431	19186006	19186006
																ERR710432	24086644	24086644
