# Supplementary material for: Landscape of flavonoid metabolism in human gut microbiome and its association with health and disease
Source: Gut Microbes Rep. 2025 Jun 25;2(1):2520788. doi: 10.1080/29933935.2025.2520788 (PMC12940152; doi:10.1080/29933935.2025.2520788)
Supplement: Supplementary_Table_9.xlsx [file KGMR_A_2520788_SM8848.xlsx]

## Sheet: 95_EC
EC	NAME	SUBSTRATE
1.1.1.219	dihydroflavonol 4-reductase	eriodictyol, 7-hydroxyflavanone, dihydroflavonol, (+)-2,3-dihydrokaempferol, (+)-dihydrokaempferol, (2R,3R)-(+)-dihydrokaempferol, dihydrokaempferol, (+)-dihydromyricetin, (2R,3R)-dihydromyricetin, 2,3-dihydromyricetin, dihydromyricetin, naringenin, (+)-dihydroquercetin, (2R,3R)-dihydroquercetin, 2,3-dihydroquercetin, dihydroquercetin, (+/-)-taxifolin
1.10.3.1	catechol oxidase	(+)-catechin, (+)-catechin hydrate, (-)-catechin, (-)-epicatechin, (-)-epigallocatechin, (-)-epigallocatechin gallate, catechin, D-catechin, epicatechin, L-catechin, Luteolin-7-glycoside, myricetin, quercetin, rutin
1.10.3.2	laccase	brenzcatechin, D-catechin, L-epicatechin
1.11.1.8	iodide peroxidase	biochanin A
1.11.2.1	unspecific peroxygenase	daidzein, flavone
1.13.11.24	quercetin 2,3-dioxygenase	3,5,7,2',4'-pentahydroxyflavone, 3,5,7,3',4',5'-hexahydroxyflavone, 3,5,7,4'-tetrahydroxyflavone, 3,5,7-trihydroxyflavone, 3,7,3',4'-tetrahydroxyflavone, galangin, kaempferol, morin, myricetin, quercetin
1.13.11.3	protocatechuate 3,4-dioxygenase	catechin
1.13.11.50	acetylacetone-cleaving enzyme	quercetin
1.14.11.9	flavanone 3-dioxygenase	(S)-eriodictyol, 3'-methoxy eriodictyol, 4'-methoxy eriodictyol, eriodictyol, (2S)-flavanone, a flavanone, (2S)-naringenin, naringenin, pinocembrin
1.14.12.12	naphthalene 1,2-dioxygenase	(2S)-flavanone, (3S)-isoflavanone
1.14.12.18	biphenyl 2,3-dioxygenase	6-hydroxyflavanone, 7-hydroxyflavanone, 5,7-dihydroxyflavone, 7-hydroxyflavone, flavone, isoflavone
1.14.14.1	unspecific monooxygenase	apigenin, daidzein, eriodictyol, luteolin, naringenin
1.14.14.162	flavanone 2-hydroxylase	eriodictyol, eriodictyol+ [reduced NADPH-hemoprotein reductase], (2S)-naringenin, naringenin
1.14.14.81	flavanoid 3',5'-hydroxylase	apigenin, 2,3-(trans)-(+)-catechin, leucocyanidin, 5,7,3',4'-tetrahydroxyflavanone, 5,7,4'-trihydroxyflavanone, dihydrokaempferol, kaempferol, (2S)-naringenin, naringenin, 5-deoxyleucopelargonidin, dihydroquercetin
1.14.14.82	flavonoid 3'-monooxygenase	apigenin, dihydrokaempferol, kaempferol, naringenin, 5-deoxyleucopelargonidin, leucopelargonidin
1.14.14.87	2-hydroxyisoflavanone synthase	(2S)-7,4'-dihydroxyflavanone, 7,4'-dihydroxyflavanone, (2S)-naringenin
1.14.14.89	4'-methoxyisoflavone 2'-hydroxylase	biochanin A, daidzein, formononetin
1.14.14.90	isoflavone 2'-hydroxylase	biochanin A, daidzein, 3'-hydroxyformononetin, formononetin
1.14.18.1	tyrosinase	(+)-catechin, (+)-catechin hydrate, (+/-)-catechin, (-)-epicatechin, (RS)-catechin, catechin, catechin dimer, catechin trimer, D-catechin, DL-epicatechin, epicatechin, epicatechin gallate, epigallocatechin, epigallocatechin gallate, L-epicatechin, 2 2',3,4,4',6'-pentahydroxychalcone, 2',4',6',4-tetrahydroxychalcone, 3,3',4',5,7-pentahydroxyflavone, luteolin, phloretin, 3-hydroxyphloridzin, phlori…
1.14.19.76	flavone synthase II	eriodictyol, naringenin
1.14.20.4	anthocyanidin synthase	(2R,3S,4S)-leucoanthocyanidin, 2R,3S,4S-cis-leucoanthocyanidin, (+)-catechin, (2R,3S,4R)-trans-leucocyanidin, (2R,3S,4S)-cis-leucocyanidin, (2R,3S,4S)-leucoanthocyanidin, 2R,3S,4R-trans-leucocyanidin, 2R,3S,4S-cis-leucoanthocyanidin, 2R,3S,4S-cis-leucocyanidin, 3,4-cis-leucocyanidin, leucocyanidin, trans-leucocyanidin, eriodictyol, 2R-naringenin, 2S-naringenin, naringenin, (2R,3R)-trans-dihydroqu…
1.14.20.5	flavone synthase I	(2S)-eriodictyol, eriodictyol, homoeriodictyol, hesperetin, cis-dihydrokaempferol, dihydrokaempferol, (2R)-naringenin, (2S)-naringenin, 2-hydroxynaringenin, naringenin, S-naringenin, (2S)-pinocembrin, pinocembrin
1.14.20.6	flavonol synthase	(2R,3S,4R)-trans-leucocyanidin, a dihydroflavonol, (+)-trans-dihydrokaempferol, (2R/3R)-dihydrokaempferol, cis-dihydrokaempferol, dihydrokaempferol, trans-dihydrokaempferol, dihydromyricetin, (2R)-naringenin, (2S)-naringenin, naringenin, (2R,3R)-trans-dihydroquercetin, (2R/3R)-dihydroquercetin, dihydroquercetin
1.17.1.3	leucoanthocyanidin reductase	2,3-trans-3,4-cis-leucoanthocyanidin, 3,4-cis-leucoanthocyanidin, (2R,3S)-catechin, 4beta-(S-cysteinyl)-epicatechin, 2,3-trans-3,4-cis-leucoanthocyanidin, 2,3-trans-3,4-cis-leucocyanidin, 3,4-cis-leucoanthocyanidin, cyanidin, 3,4-cis-leucodelphinidin, delphinidin, leucodelphinidin, (2S)-eriodictyol, (2R,3R)-dihydromyricetin, (2S)-naringenin, 3,4-cis-leucopelargonidin, pelargonidin, (2R,3R)-dihydr…
1.21.3.6	aureusidin synthase	butein, 2 2',3,4,4',6'-pentahydroxychalcone, 2',3,4,4',6'-pentahydroxychalcone, 2',3,4,4',6'-pentahydroxychalcone 4'-beta-D-glucopyranoside, 2',4',6',4-tetrahydroxychalcone, 2',4,4',6'-tetrahydroxychalcone, 2',4,4',6'-tetrahydroxychalcone 4'-beta-D-glucopyranoside
1.3.1.31	2-enoate reductase	chalcone
1.3.1.56	cis-2,3-dihydrobiphenyl-2,3-diol dehydrogenase	7,2',3'-trihydroxy-8-methyl-2',3'-dihydro-isoflavone, 7,3',4'-trihydroxy-3',4'-dihydro-isoflavone, 7-hydroxy-8-methylisoflavone, 7-hydroxyisoflavone
1.3.1.77	anthocyanidin reductase [(2R,3R)-flavan-3-ol-forming]	anthocyanidin, (+)-epicatechin, (-)-epicatechin, 2 cyanidin, anthocyanidin, cyanidin, 2 delphinidin, delphinidin, 2 pelargonidin, pelargonidin, petunidin
1.8.5.7	glutathionyl-hydroquinone reductase	2'-(glutathione-S-yl)-quercetin, 2-(glutathione-S-yl)-quercetin
2.1.1.104	caffeoyl-CoA O-methyltransferase	baicalein, epigallocatechin-3-O-gallate, cyanidin 3-O-glucoside, eriodictyol, 7,8-dihydroxyflavone, luteolin, myricetin, dihydroquercetin, quercetin, scutellarein
2.1.1.150	isoflavone 7-O-methyltransferase	7,4'-dihydroxyisoflavanone, 5,7,4'-trihydroxyisoflavone, 6,7,4'-trihydroxyisoflavone, 7,2'-dihydroxy-4'-methoxyisoflavone, 7,3',4'-trihydroxyisoflavone, 7,4'-dihydroxy-6-methoxyisoflavone, 7,4'-dihydroxyisoflavone
2.1.1.154	isoliquiritigenin 2'-O-methyltransferase	2',4'-dihydroxy-4-methoxychalcone, 4',7-dihydroxyflavanone
2.1.1.212	2,7,4'-trihydroxyisoflavanone 4'-O-methyltransferase	2,4',7-trihydroxyisoflavanone, 2,7,4'-trihydroxyisoflavanone
2.1.1.267	flavonoid 3',5'-methyltransferase	cyanidin, cyanidin 3,5-O-diglucoside, cyanidin 3-O-beta-D-glucoside, cyanidin 3-O-glucoside, cyanidin 3-O-glucoside-5-O-coumaroylglucoside, 3'-methoxydelphinidin 3-O-glucoside, delphinidin 3,5-O-diglucoside, delphinidin 3-O-beta-D-glucoside, delphinidin 3-O-glucoside, delphinidin 3-O-glucoside-5-O-coumaroylglucoside, eriodictyol, 7,8-dihydroxyflavone, a 3'-hydroxyflavonoid, luteolin, luteolin 7-O…
2.1.1.338	desmethylxanthohumol 6'-O-methyltransferase	desmethylxanthohumol
2.1.1.339	xanthohumol 4-O-methyltransferase	butein, 2',4-dihydroxychalcone, chalconaringenin, desmethylxanthohumol, xanthohumol
2.1.1.374	2-heptyl-1-hydroxyquinolin-4(1H)-one methyltransferase	quercetin
2.1.1.6	catechol O-methyltransferase	(+)-catechin, (+)-epicatechin, (-)-epicatechin, (-)-epigallocatechin, (-)-epigallocatechin-3-O-gallate, 4''-O-methyl epigallocatechin gallate, catechin, epicatechin, epicatechin gallate, epigallocatechin, epigallocatechin gallate, epigallocatechin-3-gallate, procyanidin dimer B1, procyanidin dimer B2, procyanidin dimer B3, procyanidin dimer B4, procyanidin dimer B5, procyanidin dimer B7, procyani…
2.1.1.76	quercetin 3-O-methyltransferase	3,5,7,3',4'-pentahydroxyflavone, galangin, 4'-O-methylkaempferol, kaempferol, 3',5'-O-dimethylmyricetin, 3'-O-methylmyricetin, 7-O-methylmyricetin, myricetin, 3-O-methylquercetin, 7-methylquercetin, quercetin, isorhamnetin
2.1.1.B75	flavonoid 7-O-methyltransferase	apigenin, (2S)-5,7,4'-trihydroxyflavanone, 3,4',5,7-tetrahydroxyflavanone, 3,3',4',5,7-pentahydroxyflavone, 3,5,7,4'-tetrahydroxy-3'-methoxyflavone, 3-hydroxyflavone, 5,7,4'-trihydroxyflavone, 5,7,4'-trihydroxyisoflavone, 7,4'-dihydroxyisoflavone, 7,8-dihydroxyflavone, dihydrokaempferol, kaempferol, luteolin, (2S)-naringenin, naringenin, phloretin, quercetin
2.3.1.153	anthocyanin 5-(6'''-hydroxycinnamoyltransferase)	cyanidin-3,5-O-beta-D-diglucoside, delphinidin 3,5-di-O-beta-D-glucoside, malvin
2.3.1.171	anthocyanin 6''-O-malonyltransferase	cyanidin 3-O-beta-D-glucoside, delphinidin 3,5-di-O-beta-D-glucoside, delphinidin 3-O-beta-D-glucoside, malvidin 3-O-beta-D-glucoside, pelargonidin 3-O-beta-D-glucoside, peonidin 3-O-beta-D-glucoside, petunidin 3-O-beta-D-glucoside, quercetin 3-O-beta-D-glucoside
2.3.1.172	anthocyanin 5-O-glucoside 6'''-O-malonyltransferase	cyanidin 3-O-[[2-O-(2-O-sinapoyl)-beta-D-xylosyl]-6-O-(6-O-(4-coumaroyl)-beta-D-glucoside)] 5-O-beta-D-glucoside, cyanidin 3-O-[[2-O-beta-D-xylosyl]-6-O-(6-O-(4-coumaroyl)-beta-D-glucoside)] 5-O-beta-D-glucoside, malvin, pelargonidin 3-O-(6-caffeoyl-beta-D-glucoside) 5-O-beta-D-glucoside
2.3.1.215	anthocyanidin 3-O-glucoside 6''-O-acyltransferase	anthocyanidin 3-rhamnosylglucoside-5-glucoside, anthocyanidin 3-rhamnosylglucoside-5-glucoside, cyanidin 3,5-O-beta-D-diglucoside, cyanidin 3-O,5-O-beta-D-diglucoside, cyanidin 3-O-beta-D-glucoside, delphinidin 3,5-O-beta-D-diglucoside, delphinidin 3-O-beta-D-glucoside, delphinidin 3-rhamnosylglucoside-5-glucoside, malvidin 3-O-beta-D-glucoside, malvidin 3-rhamnosylglucoside-5-glucoside, pelargon…
2.3.1.224	acetyl-CoA-benzylalcohol acetyltransferase	cyanidin 3-O-(6''-O-4-coumarylglucoside)-5-O-(6'''-O-malonylglucoside)
2.4.1.116	cyanidin 3-O-rutinoside 5-O-glucosyltransferase	anthocyanidin, anthocyanidin 3-O-beta-D-rutinoside, anthocyanidin 5-O-glucoside, anthocyanidin-3-O-glucoside, anthocyanidin, anthocyanidin 3-O-beta-D-rutinoside, anthocyanidin 5-O-glucoside, anthocyanidin-3-O-glucoside, cyanidin 3-O-beta-D-rutinoside, cyanidin 3-O-D-glucoside, cyanidin 3-O-D-rhamnosylglucoside, cyanidin-3-O-D-rhamnosyl-1,6-D-glucoside, cyanidin-3-O-glucoside, pelargonidin 3-O-(6-…
2.4.1.140	alternansucrase	luteolin, myricetin, quercetin
2.4.1.19	cyclomaltodextrin glucanotransferase	(-)-epigallocatechin gallate, hesperidin, rutin
2.4.1.218	hydroquinone glucosyltransferase	apigenin, 3-hydroxyflavone, 7-hydroxyflavone, kaempferol, quercetin
2.4.1.234	kaempferol 3-O-galactosyltransferase	cyanidin, flavonol, galangin, kaempferide, kaempferol, kaempferol 3-O-beta-D-galactoside, kaempferol 4'-monomethylether, morin, myricetin, peonidin, quercetin, quercetin 7-O-glucoside, isorhamnetin, rhamnetin
2.4.1.236	flavanone 7-O-glucoside 2''-O-beta-L-rhamnosyltransferase	apigenin 7-O-glucoside, diosmetin 7-O-glucoside, a flavanone 7-O-beta-D-glucoside, a flavanone 7-O-glucoside, hesperetin 7-O-glucoside, luteolin 7-O-glucoside, naringenin 7-O-glucoside, naringenin-7-O-glucoside
2.4.1.238	delphinidin 3,5-di-O-glucoside 3'-O-glucosyltransferase	an anthocyanidin, an anthocyanidin, delphinidin, delphinidin 3,5-di-O-beta-D-glucoside, delphinidin 3-glucoside, delphinidin 3-O-glucosyl-5-O-(6-O-caffeoylglucoside)
2.4.1.253	baicalein 7-O-glucuronosyltransferase	baicalein, 4',5,6,7-tetrahydroxyflavone, 5,6,7-trihydroxyflavone, 5,7-dihydroxy-8-methoxyflavone
2.4.1.254	cyanidin-3-O-glucoside 2''-O-glucuronosyltransferase	cyanidin 3-O-beta-D-glucoside, cyanidin-3-O-(6-O-malonyl-beta-D-glucoside)
2.4.1.286	chalcone 4'-O-glucosyltransferase	2',3,4,4',6'-pentahydroxychalcone, 2',4,4',6'-tetrahydroxychalcone
2.4.1.297	anthocyanidin 3-O-glucoside 2''-O-glucosyltransferase	cyanidin 3-O-beta-D-galactoside, cyanidin 3-O-beta-D-glucoside, delphinidin 3-O-beta-D-glucoside, kaempferol 3-O-beta-D-glucoside, pelargonidin 3-O-beta-D-glucoside, peonidin 3-O-beta-D-glucoside, quercetin 3-O-beta-D-glucoside
2.4.1.298	anthocyanidin 3-O-glucoside 5-O-glucosyltransferase	cyanidin 3-O-(6''-4-coumaroyl)-beta-D-glucoside, cyanidin 3-O-(6''-caffeoyl)-beta-D-glucoside, cyanidin 3-O-(6-O-(4-coumaroyl)-beta-D-glucoside), cyanidin 3-O-(6-O-malonyl)-beta-D-glucoside, cyanidin 3-O-beta-D-galactoside, cyanidin 3-O-beta-D-glucoside, cyanidin 3-O-beta-D-rutinoside, delphinidin 3-O-beta-D-glucoside, malvidin 3-O-beta-D-galactoside, malvidin 3-O-beta-D-glucoside, pelargonidin 3…
2.4.1.299	cyanidin 3-O-glucoside 5-O-glucosyltransferase (acyl-glucose)	cyanidin 3-O-(6-O-malyl)beta-D-glucoside, cyanidin 3-O-beta-D-galactoside, cyanidin 3-O-beta-D-glucoside, delphinidin 3-O-beta-D-glucoside, pelargonidin 3-O-(6-O-malyl)-beta-D-glucoside, pelargonidin 3-O-beta-D-glucoside
2.4.1.300	cyanidin 3-O-glucoside 7-O-glucosyltransferase (acyl-glucose)	cyanidin 3-O-beta-D-(6-O-malylglucoside), cyanidin 3-O-beta-D-galactoside, cyanidin 3-O-beta-D-glucoside, cyanidin 3-O-rutinoside, delphinidin 3-O-beta-D-glucoside, delphinidin 3-O-rutinoside, delphinidin 3-rutinoside-7-(6-(4-hydroxybenzoyl)-glucoside), delphinidin 3-rutinoside-7-(6-(p-hydroxybenzoyl)-glucoside), pelargonidin 3-O-(6-O-malyl)-beta-D-glucoside, pelargonidin 3-O-beta-D-glucoside, cy…
2.4.1.350	mogroside IE synthase	naringenin, quercetin
2.4.1.360	2-hydroxyflavanone C-glucosyltransferase	2',4',6'-trihydroxydihydrochalcone, a 2'-hydroxy-beta-oxodihydrochalcone, 2 2-hydroxyeriodictyol, 2-hydroxyeriodictyol, 2 2,5,7-trihydroxyflavanone, 2 2-hydroxynaringenin, 2-hydroxynaringenin, 6-beta-D-glucopyranosyl-2-hydroxynaringenin, phloretin, 2-hydroxypinocembrin
2.4.1.373	alpha-(1->2) branching sucrase	luteolin, morin, naringenin, quercetin
2.4.1.384	NDP-glycosyltransferase	apigenin, baicalein, biochanin A, chrysin, daidzein, diosmetin, diosmin, 3-hydroxyflavone, 7,8-dihydroxyflavone, formononetin, hesperidin, kaempferol, luteolin, myricetin, naringenin, phloretin, quercetin
2.4.1.4	amylosucrase	apigenin, baicalein, (+)-catechin, (+)-catechin-3'-O-alpha-D-glucopyranoside, (-)-epicatechin, (-)-epicatechin-3'-O-alpha-D-glucopyranoside, daidzein diglucoside, daidzin, 4'-hydroxyflavanone, 6-hydroxyflavanone, 6,7-dihydroxyflavone, luteolin, homoorientin, phloretin, phloretin-4'-O-alpha-D-glucopyranoside, phloretin-4'-O-alpha-D-maltoside, isoquercetin, quercetin, isoquercitrin, isoquercitrin d…
2.4.1.5	dextransucrase	luteolin, myricetin
2.4.1.7	sucrose phosphorylase	(+)-catechin, (-)-epicatechin, (-)-epicatechin gallate, (-)-epigallocatechin, (-)-epigallocatechin gallate
2.5.1.111	4-hydroxyphenylpyruvate 3-dimethylallyltransferase	apigenin, 3'-hydroxydaidzein, daidzein, 4'-hydroxy-6-methoxyflavone, 4'-hydroxy-7-methoxyflavone, 7,4'-dihydroxyflavone, luteolin, naringenin
2.5.1.136	2-acylphloroglucinol 4-prenyltransferase	naringenin chalcone, naringenin chalcone
2.8.2.1	aryl sulfotransferase	apigenin, catechin, epicatechin, epigallocatechin gallate, chrysin, daidzein, daidzein 4'-sulfate, daidzein 7-sulfate, 5,7-dihydroxyflavanone, 6-hydroxyflavone, kaempferol, myricetin, naringenin, phloretin, quercetin, isoquercitrin, rutin, sakuranetin, taxifolin
2.8.2.2	alcohol sulfotransferase	daidzein
2.8.2.22	aryl-sulfate sulfotransferase	isoquercetin, quercetin, taxifolin
2.8.2.25	flavonol 3-sulfotransferase	kaempferol, patuletin, quercetin, isorhamnetin, rhamnetin
2.8.2.27	quercetin-3-sulfate 4'-sulfotransferase	kaempferol 3-sulfate, patuletin 3-sulfate, quercetin 3-sulfate, isorhamnetin 3-sulfate
2.8.2.4	estrone sulfotransferase	apigenin, catechin hydrate, epicatechin, epigallocatechin gallate, chrysin, daidzein, kaempferol, myricetin, quercetin
3.1.6.1	arylsulfatase (type I)	apigenin-7,4'-disulfate
3.2.1.126	coniferin beta-glucosidase	formononetin 7-beta-glucoside
3.2.1.161	beta-apiosyl-beta-glucosidase	apigenin 7-O-beta-D-glucopyranoside, biochanin A 7-O-beta-D-glucopyranoside, biochanin A 7-O-[beta-D-apiofuranosyl-(1-6)-beta-D-glucopyranoside], daidzin, 2-methyl-4'-nitro-isoflavone 7-O-beta-D-glucopyranoside, formononetin 7-O-beta-D-glucopyranoside, genistin
3.2.1.167	baicalin-beta-D-glucuronidase	5,6,7-trihydroxyflavone-7-beta-D-glucuronide, 5,6,7-trihydroxyflavone-7-O-beta-D-glucuronate, 5,7-dihydroxy-6-methoxyflavone-7-O-beta-D-glucuronate, 5,7-dihydroxy-8-methoxyflavone-7-O-beta-D-glucuronate
3.2.1.168	hesperidin 6-O-alpha-L-rhamnosyl-beta-D-glucosidase	hesperidin methylchalcone, diosmin, hesperidin, hesperidin methylchalcone, 2-phenethyl rutinoside, 4-methylumbelliferyl-beta-D-rutinoside, 4-nitrophenyl-beta-D-rutinoside, geranyl rutinoside, narirutin, neryl rutinoside, rutin
3.2.1.20	alpha-glucosidase	riboflavin, rutin
3.2.1.206	oleuropein beta-glucosidase	apigenin 7-O-beta-D-glucopyranoside, luteolin, luteolin 7-O-beta-D-glucopyranoside, rutin
3.2.1.21	beta-glucosidase	apigenin-7-beta-D-glucopyranoside, apigenin-7-beta-glucopyranoside, apigenin-7-O-beta-D-glucoside, apigenin-beta-D-glucopyranoside, apigenin-beta-D-glucoside, biochanin A 7-O-beta-D-glucopyranoside, cyanidin-3-O-beta-D-glucoside, daidzein 7'-O-(6''-O-beta-D-malonyl-beta-D-glucoside), daidzein 7-O-(6-O-acetyl-beta-D-glucoside), daidzein 7-O-(6-O-malonyl)beta-D-glucopyranoside, daidzein 7-O-(6-O-ma…
3.2.1.31	beta-glucuronidase	apigenin 7,4'-diglucuronide, daidzein 7-O-beta-D-glucuronide, kaempferol 3-O-beta-D-glucuronide, luteolin 7-O-glucuronide, luteolin 7-O-[beta-D-glucuronosyl-(1->2)-beta-D-glucuronide], luteolin 7-O-[beta-D-glucuronosyl-(1->2)-beta-D-glucuronide]-4'-O-glucuronide, luteolin triglucuronide, quercetin 3-O-beta-D-glucuronide, quercetin 4'-O-beta-D-glucuronide, quercetin 7-O-beta-D-glucuronide, quercet…
3.2.1.37	xylan 1,4-beta-xylosidase	anthocyanin
3.2.1.40	alpha-L-rhamnosidase	naringin dihydrochalcone, neohesperidin dihydrochalcone, 4',5,7-trihydroxyflavanone 7-rhamnoglucoside, hesperidin, neohesperidin, neohesperidin dihydrochalcone, poncirin, quercetin 3-alpha-L-rhamnopyranoside, quercitrin, 2-phenylethyl beta-D-rutinoside, geranyl-beta-D-rutinoside, rutin
3.2.1.8	endo-1,4-beta-xylanase	catechin
3.2.1.B26	Sulfolobus solfataricus beta-glycosidase	hesperidin
3.2.1.B28	Pyrococcus furiosus beta-glycosidase	daidzin, diosmin, genistin, glycitin, hesperidin, neohesperidin, neoponcirin, poncirin, isoquercitrin, quercitrin, narirutin, rutin
3.2.1.B31	beta-rutinosidase	kaempferol 3-O-rutinoside, isoquercitrin, quercitrin, isorhamnetin 3-O-rutinoside, isorhamnetin 3-O-rutinoside, kaempferol 3-O-rutinoside, rutin
3.3.2.10	soluble epoxide hydrolase	chalcone oxide
3.7.1.4	phloretin hydrolase	2',3,4',6'-tetrahydroxy-4-methoxydihydrochalcone, 2',3,4',6'-tetrahydroxy-dihydrochalcone, 2',3,4,4',6'-pentahydroxy-dihydrochalcone 2'-beta-D-glucoside, 2',4'-dihydroxy-4-methoxydihydrochalcone, 2',4,4',6'-tetrahydroxy-dihydrochalcone, 2',4,4'-trihydroxyhydrochalcone, 2',6'-dihydroxy-4,4'-dimethoxydihydrochalcone, dihydrochalcone phloretin, dihydrochalcone phloretin, phloretin
4.2.1.95	kievitone hydratase	8-prenylnaringenin, 8-prenylnaringenin hydrate, isoxanthohumol, isoxanthohumol hydrate, xanthohumol, xanthohumol hydrate
5.5.1.6	chalcone isomerase	butein, 2',4',6'-Trihydroxychalcone, 2',4'-Dihydroxy-4-methoxychalcone, 2',4'-dihydroxy-4-methylchalcone, 2',4'-Dihydroxychalcone, 2',4-dihydroxychalcone, 2'-Hydroxy-4-methoxychalcone, 2'-hydroxychalcone, 4,2',4',6'-tetrahydrochalcone, 4,2',4',6'-Tetrahydroxychalcone, 4,2',4'-trihydrochalcone, 4,2',4'-trihydroxychalcone, 4,2',5'-trihydroxychalcone, 4,2'-dihydrochalcone, 4,2'-dihydroxychalcone, 6'…
7.6.2.2	ABC-type xenobiotic transporter	chrysin[side 1], acriflavine [side 1], riboflavin[side 1], phloridzin[side 1], quercetin 4'-beta-glucoside[side 1], quercetin[side 1]
7.6.2.3	ABC-type glutathione-S-conjugate transporter	S-(cyanidin-3-glucosidyl)glutathione[side 1]
