# Supplementary material for: Landscape of flavonoid metabolism in human gut microbiome and its association with health and disease
Source: Gut Microbes Rep. 2025 Jun 25;2(1):2520788. doi: 10.1080/29933935.2025.2520788 (PMC12940152; doi:10.1080/29933935.2025.2520788)
Supplement: Supplementary_Table_10.xlsx [file KGMR_A_2520788_SM8847.xlsx]

## Sheet: EC and genes information
35 ECs and corresponding substrates				41 genes without assigned Ecs
EC	NAME	SUBSTRATE		Gene IDs	EC
1.1.1.219	dihydroflavonol 4-reductase	eriodictyol, 7-hydroxyflavanone, dihydroflavonol, (+)-2,3-dihydrokaempferol, (+)-dihydrokaempferol, (2R,3R)-(+)-dihydrokaempferol, dihydrokaempferol, (+)-dihydromyricetin, (2R,3R)-dihydromyricetin, 2,3-dihydromyricetin, dihydromyricetin, naringenin, (+)-dihydroquercetin, (2R,3R)-dihydroquercetin, 2,3-dihydroquercetin, dihydroquercetin, (+/-)-taxifolin		acc_KEF29323.1|tr|A0A072MX70|A0A072MX70_9BIFI	NA
1.10.3.2	laccase	brenzcatechin, D-catechin, L-epicatechin		acc_AGS82961.1|tr|V9P074|V9P074_EUBRA	NA
1.13.11.24	quercetin 2,3-dioxygenase	3,5,7,2',4'-pentahydroxyflavone, 3,5,7,3',4',5'-hexahydroxyflavone, 3,5,7,4'-tetrahydroxyflavone, 3,5,7-trihydroxyflavone, 3,7,3',4'-tetrahydroxyflavone, galangin, kaempferol, morin, myricetin, quercetin		acc_WP_011107561|tr|A0A0P0FAS5|A0A0P0FAS5_BACT4	NA
1.13.11.3	protocatechuate 3,4-dioxygenase	catechin		acc_AFV15453.1|tr|M9NZ71|M9NZ71_9ACTN	NA
1.14.12.12	naphthalene 1,2-dioxygenase	(2S) flavanone, (3S)-isoflavanone		tr|A0A072MRT2|A0A072MRT2_9BIFI_Beta-D-glucosideglucohydrolase_OS=Bifidobacterium_pseudocatenulatum_IPLA36007_OX=1454376_GN=AW18_08090_PE=4_SV=1	NA
1.14.12.18	biphenyl 2,3-dioxygenase	6-hydroxyflavanone, 7-hydroxyflavanone, 5,7-dihydroxyflavone, 7-hydroxyflavone, flavone, isoflavone		tr|A0A072N4Q2|A0A072N4Q2_9BIFI_Beta-glucosidase_OS=Bifidobacterium_pseudocatenulatum_IPLA36007_OX=1454376_GN=AW18_08145_PE=3_SV=1	NA
1.14.14.1	unspecific monooxygenase	apigenin, daidzein, eriodictyol, luteolin, naringenin		acc_AFS33105.1|tr|J9XU85|J9XU85_BIFAN	NA
1.14.14.89	4'-methoxyisoflavone 2'-hydroxylase	biochanin A, daidzein, formononetin		acc_AAO76887.1|tr|Q8A6U6|Q8A6U6_BACTN	NA
1.14.18.1	tyrosinase	(+)-catechin, (+)-catechin hydrate, (+/-)-catechin, (-)-epicatechin, (RS)-catechin, catechin, catechin dimer, catechin trimer, D-catechin, DL-epicatechin, epicatechin, epicatechin gallate, epigallocatechin, epigallocatechin gallate, L-epicatechin, 2 2',3,4,4',6'-pentahydroxychalcone, 2',4',6',4-tetrahydroxychalcone, 3,3',4',5,7-pentahydroxyflavone, luteolin, phloretin, 3-hydroxyphloridzin, phlori…		acc_EHM54434.1|tr|G9YLX3|G9YLX3_FLAPL	NA
1.3.1.31	2-enoate reductase	chalcone		acc_ANU40626.1|tr|A0A174NXS8|A0A174NXS8_FLAPL	NA
1.3.1.56	cis-2,3-dihydrobiphenyl-2,3-diol dehydrogenase	7,2',3'-trihydroxy-8-methyl-2',3'-dihydro-isoflavone, 7,3',4'-trihydroxy-3',4'-dihydro-isoflavone, 7-hydroxy-8-methylisoflavone, 7-hydroxyisoflavone		tr|A0A072MSE8|A0A072MSE8_9BIFI_Beta-glucosidase_OS=Bifidobacterium_pseudocatenulatum_IPLA36007_OX=1454376_GN=AW18_09810_PE=3_SV=1	NA
1.8.5.7	glutathionyl-hydroquinone reductase	2'-(glutathione-S-yl)-quercetin, 2-(glutathione-S-yl)-quercetin		acc_BBG22493.1|tr|A0A3Q9WWX8|A0A3Q9WWX8_9BACT	NA
2.1.1.104	caffeoyl-CoA O-methyltransferase	baicalein, epigallocatechin-3-O-gallate, cyanidin 3-O-glucoside, eriodictyol, 7,8-dihydroxyflavone, luteolin, myricetin, dihydroquercetin, quercetin, scutellarein		acc_ANI69960.1|tr|A0A191T862|A0A191T862_EUBLI	NA
2.1.1.374	2-heptyl-1-hydroxyquinolin-4(1H)-one methyltransferase	quercetin		acc_AFV15450.1|tr|M9P0B3|M9P0B3_9ACTN	NA
2.1.1.6	catechol O-methyltransferase	(+)-catechin, (+)-epicatechin, (-)-epicatechin, (-)-epigallocatechin, (-)-epigallocatechin-3-O-gallate, 4''-O-methyl epigallocatechin gallate, catechin, epicatechin, epicatechin gallate, epigallocatechin, epigallocatechin gallate, epigallocatechin-3-gallate, procyanidin dimer B1, procyanidin dimer B2, procyanidin dimer B3, procyanidin dimer B4, procyanidin dimer B5, procyanidin dimer B7, procyani…		acc_WP_154024723.1	NA
2.1.1.B75	flavonoid_7-O-methyltransferase	apigenin, (2S)-5,7,4'-trihydroxyflavanone, 3,4',5,7-tetrahydroxyflavanone, 3,3',4',5,7-pentahydroxyflavone, 3,5,7,4'-tetrahydroxy-3'-methoxyflavone, 3-hydroxyflavone, 5,7,4'-trihydroxyflavone, 5,7,4'-trihydroxyisoflavone, 7,4'-dihydroxyisoflavone, 7,8-dihydroxyflavone, dihydrokaempferol, kaempferol, luteolin, (2S)-naringenin, naringenin, phloretin, quercetin		acc_ANI69959.1|tr|A0A191T861|A0A191T861_EUBLI	NA
2.4.1.140	alternansucrase	luteolin, myricetin, quercetin		acc_BBG22495.1|tr|A0A3Q9WXL1|A0A3Q9WXL1_9BACT	NA
2.4.1.19	cyclomaltodextrin glucanotransferase	(-)-epigallocatechin gallate, hesperidin, rutin		acc_AFV15451.1|tr|M9NYU8|M9NYU8_9ACTN	NA
2.4.1.384	NDP-glycosyltransferase	apigenin, baicalein, biochanin A, chrysin, daidzein, diosmetin, diosmin, 3-hydroxyflavone, 7,8-dihydroxyflavone, formononetin, hesperidin, kaempferol, luteolin, myricetin, naringenin, phloretin, quercetin		acc_BAL46929.1|tr|H3JUE3|H3JUE3_9ACTN	NA
2.4.1.4	amylosucrase	apigenin, baicalein, (+)-catechin, (+)-catechin-3'-O-alpha-D-glucopyranoside, (-)-epicatechin, (-)-epicatechin-3'-O-alpha-D-glucopyranoside, daidzein diglucoside, daidzin, 4'-hydroxyflavanone, 6-hydroxyflavanone, 6,7-dihydroxyflavone, luteolin, homoorientin, phloretin, phloretin-4'-O-alpha-D-glucopyranoside, phloretin-4'-O-alpha-D-maltoside, isoquercetin, quercetin, isoquercitrin, isoquercitrin d…		acc_ANI69962.1|tr|A0A191T864|A0A191T864_EUBLI	NA
2.4.1.5	dextransucrase	luteolin, myricetin		acc_BAL46928.1|tr|H3JUE2|H3JUE2_9ACTN	NA
2.4.1.7	sucrose phosphorylase	(+)-catechin, (-)-epicatechin, (-)-epicatechin gallate, (-)-epigallocatechin, (-)-epigallocatechin gallate		acc_ANI69961.1|tr|A0A191T863|A0A191T863_EUBLI	NA
2.8.2.1	aryl sulfotransferase	apigenin, catechin, epicatechin, epigallocatechin gallate, chrysin, daidzein, daidzein 4'-sulfate, daidzein 7-sulfate, 5,7-dihydroxyflavanone, 6-hydroxyflavone, kaempferol, myricetin, naringenin, phloretin, quercetin, isoquercitrin, rutin, sakuranetin, taxifolin		acc_BAL46930.1|tr|H3JUE4|H3JUE4_9ACTN	NA
2.8.2.22	aryl-sulfate sulfotransferase	isoquercetin, quercetin, taxifolin		acc_BBG22494.1|tr|A0A3Q9WUX0|A0A3Q9WUX0_9BACT	NA
2.8.2.4	estrone sulfotransferase	apigenin, catechin hydrate, epicatechin, epigallocatechin gallate, chrysin, daidzein, kaempferol, myricetin, quercetin		acc_WP_013979957.1|tr|F7V1S0|F7V1S0_EEGSY	NA
3.1.6.1	arylsulfatase (type I)	apigenin-7,4'-disulfate		acc_EIM58373.1|tr|I5AX50|I5AX50_EUBCE	NA
3.2.1.20	alpha-glucosidase	rutin		acc_WP_013979959.1	NA
3.2.1.21	beta-glucosidase	apigenin-7-beta-D-glucopyranoside, apigenin-7-beta-glucopyranoside, apigenin-7-O-beta-D-glucoside, apigenin-beta-D-glucopyranoside, apigenin-beta-D-glucoside, cyanidin-3-O-beta-D-glucoside, daidzein 7'-O-(6''-O-beta-D-malonyl-beta-D-glucoside), daidzein 7-O-(6-O-acetyl-beta-D-glucoside), daidzein 7-O-(6-O-malonyl)beta-D-glucopyranoside, daidzein 7-O-(6-O-malonyl-beta-D-glucoside), daidzein 7-O-be…		acc_BAJ72744.1|tr|E7FL40|E7FL40_9LACT	NA
3.2.1.31	beta-glucuronidase	apigenin 7,4'-diglucuronide, daidzein 7-O-beta-D-glucuronide, kaempferol 3-O-beta-D-glucuronide, luteolin 7-O-glucuronide, luteolin 7-O-[beta-D-glucuronosyl-(1->2)-beta-D-glucuronide], luteolin 7-O-[beta-D-glucuronosyl-(1->2)-beta-D-glucuronide]-4'-O-glucuronide, luteolin triglucuronide, quercetin 3-O-beta-D-glucuronide, quercetin 4'-O-beta-D-glucuronide, quercetin 7-O-beta-D-glucuronide, quercet…		acc_BAM25050.1|tr|I7H868|I7H868_9LACT	NA
3.2.1.37	xylan 1,4-beta-xylosidase	anthocyanin		acc_EIM58369.1|tr|I5AX46|I5AX46_EUBCE	NA
3.2.1.40	alpha-L-rhamnosidase	4',5,7-trihydroxyflavanone 7-rhamnoglucoside, hesperidin, neohesperidin, poncirin, quercetin 3-alpha-L-rhamnopyranoside, quercitrin, 2-phenylethyl beta-D-rutinoside, geranyl-beta-D-rutinoside, rutin		acc_AKC35076.1|tr|A0A0E3TJD6|A0A0E3TJD6_9FIRM	NA
3.2.1.8	endo-1,4-beta-xylanase	catechin		acc_AKC35075.1|tr|A0A0E3TKF2|A0A0E3TKF2_9FIRM	NA
3.3.2.10	soluble epoxide hydrolase	chalcone oxides		acc_BAJ72745.1|tr|E7FL41|E7FL41_9LACT	NA
3.7.1.4	phloretin hydrolase	2',3,4',6'-tetrahydroxy-4-methoxydihydrochalcone, 2',3,4',6'-tetrahydroxy-dihydrochalcone, 2',3,4,4',6'-pentahydroxy-dihydrochalcone 2'-beta-D-glucoside, 2',4'-dihydroxy-4-methoxydihydrochalcone, 2',4,4',6'-tetrahydroxy-dihydrochalcone, 2',4,4'-trihydroxyhydrochalcone, 2',6'-dihydroxy-4,4'-dimethoxydihydrochalcone, dihydrochalcone phloretin, dihydrochalcone phloretin, phloretin		acc_BAJ22678.1|tr|E1CIA4|E1CIA4_9LACT	NA
7.6.2.2	ABC-type xenobiotic transporter	chrysin[side 1], phloridzin[side 1], quercetin 4'-beta-glucoside[side 1], quercetin[side 1]		acc_EIM58372.1|tr|I5AX49|I5AX49_EUBCE	NA
				acc_ADK16070.1|tr|D8GPX9|D8GPX9_CLOLD	NA
				acc_EIM58371.1|tr|I5AX48|I5AX48_EUBCE	NA
				acc_EIM58370.1|tr|I5AX47|I5AX47_EUBCE	NA
				I0GZ55|hesperidin	NA
				acc_EUA80835.1	NA
				acc_WP_013979960.1|tr|F7V1S3|F7V1S3_EEGSY	NA
