# Supplementary material for: Landscape of flavonoid metabolism in human gut microbiome and its association with health and disease
Source: Gut Microbes Rep. 2025 Jun 25;2(1):2520788. doi: 10.1080/29933935.2025.2520788 (PMC12940152; doi:10.1080/29933935.2025.2520788)
Supplement: Supplementary_Table_3.xlsx [file KGMR_A_2520788_SM8846.xlsx]

## Sheet: KEGG pathways
KO ID	PATHWAY MAP	PATHWAY NAME
K00091	NA	Not Included in Pathway
K00421	NA	Not Included in Pathway
K01023	NA	Not Included in Pathway
K01181	NA	Not Included in Pathway
K06911	NA	Not Included in Pathway
K07155	NA	Not Included in Pathway
K07184	NA	Not Included in Pathway
K07393	NA	Not Included in Pathway
K22597	NA	Not Included in Pathway
K24667	NA	Not Included in Pathway
K25230	NA	Not Included in Pathway
K29544	NA	Not Included in Pathway
K00448	path:map00362	Benzoate degradation
K00448	path:map00624	Polycyclic aromatic hydrocarbon degradation
K00448	path:map01100	Metabolic pathways
K00448	path:map01120	Microbial metabolism in diverse environments
K00448	path:map01220	Degradation of aromatic compounds
K00449	path:map00362	Benzoate degradation
K00449	path:map00624	Polycyclic aromatic hydrocarbon degradation
K00449	path:map01100	Metabolic pathways
K00449	path:map01120	Microbial metabolism in diverse environments
K00449	path:map01220	Degradation of aromatic compounds
K00505	path:map00350	Tyrosine metabolism
K00505	path:map00950	Isoquinoline alkaloid biosynthesis
K00505	path:map01100	Metabolic pathways
K00505	path:map01110	Biosynthesis of secondary metabolites
K00505	path:map04916	Melanogenesis
K00545	path:map00140	Steroid hormone biosynthesis
K00545	path:map00350	Tyrosine metabolism
K00545	path:map00965	Betalain biosynthesis
K00545	path:map01100	Metabolic pathways
K00545	path:map04728	Dopaminergic synapse
K00588	path:map00940	Phenylpropanoid biosynthesis
K00588	path:map00941	Flavonoid biosynthesis
K00588	path:map00945	Stilbenoid, diarylheptanoid and gingerol biosynthesis
K00588	path:map01100	Metabolic pathways
K00588	path:map01110	Biosynthesis of secondary metabolites
K00689	path:map00500	Starch and sucrose metabolism
K00689	path:map01100	Metabolic pathways
K00689	path:map02020	Two-component system
K00690	path:map00500	Starch and sucrose metabolism
K00690	path:map01100	Metabolic pathways
K00701	path:map00500	Starch and sucrose metabolism
K00701	path:map01100	Metabolic pathways
K01014	path:map05204	Chemical carcinogenesis - DNA adducts
K01016	path:map00140	Steroid hormone biosynthesis
K01016	path:map01100	Metabolic pathways
K01130	path:map00600	Sphingolipid metabolism
K01130	path:map01100	Metabolic pathways
K01187	path:map00052	Galactose metabolism
K01187	path:map00500	Starch and sucrose metabolism
K01187	path:map01100	Metabolic pathways
K01187	path:map01110	Biosynthesis of secondary metabolites
K01195	path:map00040	Pentose and glucuronate interconversions
K01195	path:map00053	Ascorbate and aldarate metabolism
K01195	path:map00531	Glycosaminoglycan degradation
K01195	path:map00860	Porphyrin metabolism
K01195	path:map00944	Flavone and flavonol biosynthesis
K01195	path:map00983	Drug metabolism - other enzymes
K01195	path:map01100	Metabolic pathways
K01195	path:map01110	Biosynthesis of secondary metabolites
K01195	path:map01240	Biosynthesis of cofactors
K01195	path:map04142	Lysosome
K01198	path:map00520	Amino sugar and nucleotide sugar metabolism
K01198	path:map01100	Metabolic pathways
K05349	path:map00460	Cyanoamino acid metabolism
K05349	path:map00500	Starch and sucrose metabolism
K05349	path:map00999	Biosynthesis of various plant secondary metabolites
K05349	path:map01100	Metabolic pathways
K05349	path:map01110	Biosynthesis of secondary metabolites
K05349	path:map00946	Degradation of flavonoids
K05350	path:map00460	Cyanoamino acid metabolism
K05350	path:map00500	Starch and sucrose metabolism
K05350	path:map00999	Biosynthesis of various plant secondary metabolites
K05350	path:map01100	Metabolic pathways
K05350	path:map01110	Biosynthesis of secondary metabolites
K05989	path:map00946	Degradation of flavonoids
K05989	path:map01100	Metabolic pathways
K08689	path:map00621	Dioxin degradation
K08689	path:map01100	Metabolic pathways
K08689	path:map01120	Microbial metabolism in diverse environments
K08689	path:map01220	Degradation of aromatic compounds
K08690	path:map00621	Dioxin degradation
K08690	path:map01100	Metabolic pathways
K08690	path:map01120	Microbial metabolism in diverse environments
K08690	path:map01220	Degradation of aromatic compounds
K08726	path:map00590	Arachidonic acid metabolism
K08726	path:map00625	Chloroalkane and chloroalkene degradation
K08726	path:map01100	Metabolic pathways
K08726	path:map01120	Microbial metabolism in diverse environments
K08726	path:map04146	Peroxisome
K08726	path:map05207	Chemical carcinogenesis - receptor activation
K08726	path:map05208	Chemical carcinogenesis - reactive oxygen species
K10797	path:map00360	Phenylalanine metabolism
K10797	path:map01100	Metabolic pathways
K10797	path:map01120	Microbial metabolism in diverse environments
K14579	path:map00624	Polycyclic aromatic hydrocarbon degradation
K14579	path:map00626	Naphthalene degradation
K14579	path:map00627	Aminobenzoate degradation
K14579	path:map00633	Nitrotoluene degradation
K14579	path:map00642	Ethylbenzene degradation
K14579	path:map01100	Metabolic pathways
K14579	path:map01120	Microbial metabolism in diverse environments
K14579	path:map01220	Degradation of aromatic compounds
K15750	path:map00621	Dioxin degradation
K15750	path:map01100	Metabolic pathways
K15750	path:map01120	Microbial metabolism in diverse environments
K15750	path:map01220	Degradation of aromatic compounds
K18104	path:map01501	beta-Lactam resistance
K18104	path:map02010	ABC transporters
K22268	path:map00520	Amino sugar and nucleotide sugar metabolism
K22268	path:map01100	Metabolic pathways
K22906	path:map00946	Degradation of flavonoids
K22906	path:map01100	Metabolic pathways
K15580	path:map01501	beta-Lactam resistance
K15580	path:map02010	ABC transporters
K15580	path:map02024	Quorum sensing
