# Supplementary material for: Landscape of flavonoid metabolism in human gut microbiome and its association with health and disease
Source: Gut Microbes Rep. 2025 Jun 25;2(1):2520788. doi: 10.1080/29933935.2025.2520788 (PMC12940152; doi:10.1080/29933935.2025.2520788)
Supplement: Supplementary_table_2.xlsx [file KGMR_A_2520788_SM8844.xlsx]

## Sheet: ECs_of_potential_FMEs
EC	NAME	No. of Prokaryotic genes obtained from literature	UHGG Species representatives with homologs in genomes	Type of modification	KO	KEGG reactions	KEGG pathways	Reaction Schemes	Flavonoid Substrates	IUBMB Comments	References
2.4.1.384	NDP-glycosyltransferase	32	235	Modification	ko:K25230	NA	NA	an NDP-glycose + an acceptor = a glycosylated acceptor + NDP	apigenin, baicalein, biochanin A, chrysin, daidzein, diosmetin, diosmin, 3-hydroxyflavone, 7,8-dihydroxyflavone, formononetin, hesperidin, kaempferol, luteolin, myricetin, naringenin, phloretin, quercetin	The enzyme, characterized from the bacterium Bacillus licheniformis DSM-13, is an extremely promiscuous glycosyltransferase. It can accept ADP-, GDP-, CDP-, TDP-, or UDP-activated glycose molecules as donors, and can glycosylate a large number of substrates, catalysing O-, N-, or S-glycosylation. While D-glucose is the primarily reported sugar being transferred, the enzyme has been shown to trans…	https://doi.org/10.1016/j.carres.2014.03.011
2.8.2.1	aryl sulfotransferase	4	32	Modification	ko:K01014	rn:R01242	NA	3′-phosphoadenylyl sulfate + a phenol = adenosine 3′,5′-bisphosphate + an aryl sulfate	apigenin, catechin, epicatechin, epigallocatechin gallate, chrysin, daidzein, daidzein 4'-sulfate, daidzein 7-sulfate, 5,7-dihydroxyflavanone, 6-hydroxyflavone, kaempferol, myricetin, naringenin, phloretin, quercetin, isoquercitrin, rutin, sakuranetin, taxifolin	A number of aromatic compounds can act as acceptors. Organic hydroxylamines are not substrates (cf. EC 2.8.2.9 tyrosine-ester sulfotransferase).	https://doi.org/10.1002/cctc.201500298
2.8.2.4	estrone sulfotransferase	1	1	Modification	ko:K01016	rn:R02350	path:map00140,path:ec00140,path:map01100,path:ec01100,hhg01100	3′-phosphoadenylyl sulfate + estrone = adenosine 3′,5′-bisphosphate + estrone 3-sulfate	apigenin, catechin hydrate, epicatechin, epigallocatechin gallate, chrysin, daidzein, kaempferol, myricetin, quercetin		https://www.genome.jp/entry/hhg:XM38_025170
2.4.1.19	cyclomaltodextrin glucanotransferase	28	188	Modification	ko:K00701	rn:R11260	path:map00500,path:ec00500,path:map01100,path:ec01100	Cyclizes part of a (1→4)-α-D-glucan chain by formation of a (1→4)-α-D-glucosidic bond	(-)-epigallocatechin gallate, hesperidin, rutin	Cyclomaltodextrins (Schardinger dextrins) of various sizes (6,7,8, etc. glucose units) are formed reversibly from starch and similar substrates. Will also disproportionate linear maltodextrins without cyclizing (cf. EC 2.4.1.25, 4-α-glucanotransferase).	https://doi.org/10.1007/s10295-017-1960-x, https://doi.org/10.1021/acs.jafc.8b02143
2.8.2.22	aryl-sulfate sulfotransferase	221	601	Modification	ko:K01023	rn:R02996	NA	an aryl sulfate + a phenol = a phenol + an aryl sulfate	isoquercetin, quercetin, taxifolin	The enzyme, characterized from bacteria that colonize the human and mouse intestine, catalyses the transfer of a sulfate group from a phenol sulfate ester to other phenolic compounds. Activity is enhanced by Mg2+ and Mn2+ [1]. Unlike EC 2.8.2.9, tyrosine-ester sulfotransferase and EC 2.8.2.1, aryl sulfotransferase, the enzyme does not act on 3′-phosphoadenylyl sulfate or adenosine 3′,5′-bisphosph…	https://doi.org/10.1016/j.bmc.2015.07.055
2.1.1.6	catechol O-methyltransferase	3	3	Modification	ko:K00545	rn:R00827,rn:R02534,rn:R02920,rn:R03304,rn:R04301,rn:R04762,rn:R04764,rn:R04881,rn:R04887,rn:R07330	path:map00140,path:ec00140,path:map00350,path:ec00350,path:map00965,path:ec00965,path:map01100,path:ec01100	S-adenosyl-L-methionine + a catechol = S-adenosyl-L-homocysteine + a guaiacol	(+)-catechin, (+)-epicatechin, (-)-epicatechin, (-)-epigallocatechin, (-)-epigallocatechin-3-O-gallate, 4''-O-methyl epigallocatechin gallate, catechin, epicatechin, epicatechin gallate, epigallocatechin, epigallocatechin gallate, epigallocatechin-3-gallate, procyanidin dimer B1, procyanidin dimer B2, procyanidin dimer B3, procyanidin dimer B4, procyanidin dimer B5, procyanidin dimer B7, procyani…	The mammalian enzyme acts more rapidly on catecholamines such as adrenaline or noradrenaline than on catechols.	https://doi.org/10.1007/s10295-004-0178-x
2.4.1.4	amylosucrase	1	346	Modification	ko:K05341	rn:R01823,rn:R06052	path:map00500,path:ec00500,path:map01100,path:ec01100	sucrose + [(1→4)-α-D-glucosyl]n = D-fructose + [(1→4)-α-D-glucosyl]n+1	apigenin, baicalein, (+)-catechin, (+)-catechin-3'-O-alpha-D-glucopyranoside, (-)-epicatechin, (-)-epicatechin-3'-O-alpha-D-glucopyranoside, daidzein diglucoside, daidzin, 4'-hydroxyflavanone, 6-hydroxyflavanone, 6,7-dihydroxyflavone, luteolin, homoorientin, phloretin, phloretin-4'-O-alpha-D-glucopyranoside, phloretin-4'-O-alpha-D-maltoside, isoquercetin, quercetin, isoquercitrin, isoquercitrin d…	The glucansucrases transfer a D-glucosyl residue from sucrose to a glucan chain. They are classified based on the linkage by which they attach the transferred residue. In some cases, in which the enzyme forms more than one linkage type, classification relies on the relative proportion of the linkages that are generated. This enzyme extends the glucan chain by an α(1→4) linkage	https://doi.org/10.1007%2Fs10068-019-00686-6,
2.1.1.B75	flavonoid_7-O-methyltransferase	2	15	Modification	NA	NA	NA	S-adenosyl-L-methionine + a 7-hydroxyflavonoid = S-adenosyl-L-homocysteine + a 7-methoxyflavonoid	apigenin, (2S)-5,7,4'-trihydroxyflavanone, 3,4',5,7-tetrahydroxyflavanone, 3,3',4',5,7-pentahydroxyflavone, 3,5,7,4'-tetrahydroxy-3'-methoxyflavone, 3-hydroxyflavone, 5,7,4'-trihydroxyflavone, 5,7,4'-trihydroxyisoflavone, 7,4'-dihydroxyisoflavone, 7,8-dihydroxyflavone, dihydrokaempferol, kaempferol, luteolin, (2S)-naringenin, naringenin, phloretin, quercetin		https://doi.org/10.1007/s12010-017-2603-4
2.1.1.374	2-heptyl-1-hydroxyquinolin-4(1H)-one methyltransferase	10	5	Modification	ko:K24667	rn:R12667	NA	S-adenosyl-L-methionine + 2-heptyl-1-hydroxyquinolin-4(1H)-one = S-adenosyl-L-homocysteine + 2-heptyl-1-methoxyquinolin-4(1H)-one	quercetin	The enzyme, found in mycobacteria, is a member of a family of heterocyclic toxin methyltransferases. It is involved in defense against several antimicrobial natural compounds and drugs. 4-Hydroxyquinolin-2(1H)-one, 2-heptylquinolin-4(1H)-one, 2-heptyl-3-hydroxyquinolin-4(1H)-one (the "Pseudomonas quinolone signal", PQS) and the flavonol quercetin are also O-methylated, albeit with lower activity …	https://doi.org/10.1111/febs.15595
2.1.1.104	caffeoyl-CoA O-methyltransferase	184	2316	Modification	ko:K00588	rn:R01942,rn:R06578	path:map00940,path:ec00940,path:map00941,path:ec00941,path:map00945,path:ec00945,path:map01100,path:ec01100,path:map01110,path:ec01110	S-adenosyl-L-methionine + caffeoyl-CoA = S-adenosyl-L-homocysteine + feruloyl-CoA	baicalein, epigallocatechin-3-O-gallate, cyanidin 3-O-glucoside, eriodictyol, 7,8-dihydroxyflavone, luteolin, myricetin, dihydroquercetin, quercetin, scutellarein		https://doi.org/10.1002/1873-3468.12530
2.4.1.140	alternansucrase	1	1	Modification	NA	NA	NA	Transfers alternately an α-D-glucosyl residue from sucrose to the 6-position and the 3-position of the non-reducing terminal residue of an α-D-glucan, thus producing a glucan having alternating α-(1→6)- and α-(1→3)-linkages	luteolin, myricetin, quercetin	The glucansucrases transfer a D-glucosyl residue from sucrose to a glucan chain. They are classified based on the linkage by which they attach the transferred residue. In some cases, in which the enzyme forms more than one linkage type, classification relies on the relative proportion of the linkages that are generated. This enzyme forms both α(1→3) and α(1→6) linkages in approximately equal amou…	https://doi.org/10.1016/j.carres.2006.02.008
2.4.1.5	dextransucrase	35	25	Modification	ko:K00689	rn:R02120,rn:R06066	path:map00500,path:ec00500,path:map01100,path:ec01100	sucrose + [(1→6)-α-D-glucosyl]n = D-fructose + [(1→6)-α-D-glucosyl]n+1	luteolin, myricetin	The glucansucrases transfer a D-glucosyl residue from sucrose to a glucan chain. They are classified based on the linkage by which they attach the transferred residue. In some cases, in which the enzyme forms more than one linkage type, classification relies on the relative proportion of the linkages that are generated. This enzyme extends the glucan chain by an α(1→6) linkage	https://doi.org/10.1016/j.carres.2006.02.008
3.2.1.20	alpha-glucosidase	1169	3388	Flavonoid interacting	ko:K01187,ko:K12047,ko:K12316,ko:K12317	rn:R00028,rn:R00801,rn:R00802,rn:R06084,rn:R06087,rn:R06088	path:map00052,path:ec00052,path:map00500,path:ec00500,path:map01100,path:ec01100,path:map01110,path:ec01110	Hydrolysis of terminal, non-reducing (1→4)-linked α-D-glucose residues with release of D-glucose	rutin	This single entry covers a group of enzymes whose specificity is directed mainly towards the exohydrolysis of (1→4)-α-glucosidic linkages, and that hydrolyse oligosaccharides rapidly, relative to polysaccharide, which are hydrolysed relatively slowly, or not at all. The intestinal enzyme also hydrolyses polysaccharides, catalysing the reactions of EC 3.2.1.3 glucan 1,4-α-glucosidase and, more slo…	https://doi.org/10.1186/s13065-018-0445-y
1.14.14.89	4'-methoxyisoflavone 2'-hydroxylase	1	24	Modification (addition of hydroxy group)	ko:K13260	rn:R06560	path:map00943,path:ec00943,path:map01100,path:ec01100,path:map01110,path:ec01110	formononetin + [reduced NADPH—hemoprotein reductase] + O2 = 2′-hydroxyformononetin + [oxidized NADPH—hemoprotein reductase] + H2O	biochanin A, daidzein, formononetin	A cytochrome P-450 (heme-thiolate) protein. Acts on isoflavones with a 4′-methoxy group, such as formononetin and biochanin A. Involved in the biosynthesis of the pterocarpin phytoalexins medicarpin and maackiain. EC 1.14.14.90, isoflavone 2′-hydroxylase, is less specific and acts on other isoflavones as well as 4′-methoxyisoflavones	https://doi.org/10.1111/lam.12594
1.14.14.1	unspecific monooxygenase	1	78	Modification (addition of hydroxy group)	ko:K00490,ko:K07408,ko:K07409,ko:K07410,ko:K07411,ko:K07412,ko:K07413,ko:K07414,ko:K07416,ko:K07418,ko:K07420,ko:K07424,ko:K07426,ko:K07428,ko:K07429,ko:K14338,ko:K17685,ko:K17687,ko:K17690,ko:K17691,ko:K17692,ko:K17712,ko:K17718,ko:K17720,ko:K17728,ko:K17729,ko:K17730	rn:R01842,rn:R02354,rn:R02355,rn:R02356,rn:R02503,rn:R03088,rn:R03089,rn:R03090,rn:R03408,rn:R03629,rn:R03697,rn:R04121,rn:R04122,rn:R05259,rn:R07000,rn:R07001,rn:R07021,rn:R07022,rn:R07042,rn:R07043,rn:R07044,rn:R07045,rn:R07046,rn:R07048,rn:R07050,rn:R07051,rn:R07052,rn:R07054,rn:R07055,rn:R07056,rn:R07079,rn:R07080,rn:R07081,rn:R07085,rn:R07087,rn:R07098,rn:R07099,rn:R07939,rn:R07943,rn:R07945…	path:map00071,path:ec00071,path:map00140,path:ec00140,path:map00232,path:ec00232,path:map00380,path:ec00380,path:map00590,path:ec00590,path:map00591,path:ec00591,path:map00627,path:ec00627,path:map00830,path:ec00830,path:map00980,path:ec00980,path:map00982,path:ec00982,path:map01100,path:ec01100,path:map01110,path:ec01110,path:map01120,path:ec01120	RH + [reduced NADPH—hemoprotein reductase] + O2 = ROH + [oxidized NADPH—hemoprotein reductase] + H2O	apigenin, daidzein, eriodictyol, luteolin, naringenin	A group of P-450 heme-thiolate proteins, acting on a wide range of substrates including many xenobiotics, steroids, fatty acids, vitamins and prostaglandins; reactions catalysed include hydroxylation, epoxidation, N-oxidation, sulfooxidation, N-, S- and O-dealkylations, desulfation, deamination, and reduction of azo, nitro and N-oxide groups	https://doi.org/10.1016/j.jbiotec.2014.02.002
1.14.18.1	tyrosinase	4	6	?	ko:K00505	rn:R00031,rn:R00045,rn:R00058,rn:R00731,rn:R02078,rn:R02363,rn:R02383,rn:R02950,rn:R04693,rn:R04884	path:map00350,path:ec00350,path:map00950,path:ec00950,path:map01100,path:ec01100,path:map01110,path:ec01110	L-tyrosine + O2 = dopaquinone + H2O	(+)-catechin, (+)-catechin hydrate, (+/-)-catechin, (-)-epicatechin, (RS)-catechin, catechin, catechin dimer, catechin trimer, D-catechin, DL-epicatechin, epicatechin, epicatechin gallate, epigallocatechin, epigallocatechin gallate, L-epicatechin, 2 2',3,4,4',6'-pentahydroxychalcone, 2',4',6',4-tetrahydroxychalcone, 3,3',4',5,7-pentahydroxyflavone, luteolin, phloretin, 3-hydroxyphloridzin, phlori…	A type III copper protein found in a broad variety of bacteria, fungi, plants, insects, crustaceans, and mammals, which is involved in the synthesis of betalains and melanin. The enzyme, which is activated upon binding molecular oxygen, can catalyse both a monophenolase reaction cycle (reaction 1) or a diphenolase reaction cycle (reaction 2). During the monophenolase cycle, one of the bound oxyge…	https://doi.org/10.1016/j.molcatb.2007.04.009
1.13.11.24	quercetin 2,3-dioxygenase	760	775	Cleavage	ko:K06911,ko:K07155	rn:R02156	NA	quercetin + O2 = 2-(3,4-dihydroxybenzoyloxy)-4,6-dihydroxybenzoate + CO + H+	3,5,7,2',4'-pentahydroxyflavone, 3,5,7,3',4',5'-hexahydroxyflavone, 3,5,7,4'-tetrahydroxyflavone, 3,5,7-trihydroxyflavone, 3,7,3',4'-tetrahydroxyflavone, galangin, kaempferol, morin, myricetin, quercetin	The enzyme from Aspergillus sp. is a copper protein whereas that from Bacillus subtilis contains iron. Quercetin is a flavonol (5,7,3′,4′-tetrahydroxyflavonol).	https://doi.org/10.1128/aem.07651-11, https://pubmed.ncbi.nlm.nih.gov/27170159
1.1.1.219	dihydroflavonol 4-reductase	173	1303	Modification	ko:K00091,ko:K13082	rn:R03123,rn:R03636,rn:R05038,rn:R07998,rn:R07999,rn:R11500	path:map00941,path:ec00941,path:map01100,path:ec01100,path:map01110,path:ec01110	a (2R,3S,4S)-leucoanthocyanidin + NADP+ = a (2R,3R)-dihydroflavonol + NADPH + H+	eriodictyol, 7-hydroxyflavanone, dihydroflavonol, (+)-2,3-dihydrokaempferol, (+)-dihydrokaempferol, (2R,3R)-(+)-dihydrokaempferol, dihydrokaempferol, (+)-dihydromyricetin, (2R,3R)-dihydromyricetin, 2,3-dihydromyricetin, dihydromyricetin, naringenin, (+)-dihydroquercetin, (2R,3R)-dihydroquercetin, 2,3-dihydroquercetin, dihydroquercetin, (+/-)-taxifolin	This plant enzyme, involved in the biosynthesis of anthocyanidins, is known to act on (+)-dihydrokaempferol, (+)-taxifolin, and (+)-dihydromyricetin, although some enzymes may act only on a subset of these compounds. Each dihydroflavonol is reduced to the corresponding cis-flavan-3,4-diol. NAD+ can act instead of NADP+, but more slowly.
7.6.2.2	ABC-type xenobiotic transporter	485	4606	Flavonoid interacting	ko:K05658,ko:K05659,ko:K18104	NA	NA	ATP + H2O + xenobiotic[side 1] = ADP + phosphate + xenobiotic[side 2]	chrysin[side 1], phloridzin[side 1], quercetin 4'-beta-glucoside[side 1], quercetin[side 1]	An ATP-binding cassette (ABC) type transporter, characterized by the presence of two similar ATP-binding domains/proteins and two integral membrane domains/proteins. Does not undergo phosphorylation during the transport process. The enzymes from Gram-positive bacteria and eukaryotic cells export a number of drugs with unusual specificity, covering various groups of unrelated substances while igno…	https://www.sciencedirect.com/science/article/pii/S0005273602005151?via%3Dihub, https://www.nature.com/articles/nature05155#Sec6, https://doi.org/10.1016/j.canlet.2015.10.010
1.10.3.2	laccase	4	50	?	ko:K00421,ko:K05909	rn:R00083	NA	4 benzenediol + O2 = 4 benzosemiquinone + 2 H2O	brenzcatechin, D-catechin, L-epicatechin	A group of multi-copper proteins of low specificity acting on both o- and p-quinols, and often acting also on aminophenols and phenylenediamine. The semiquinone may react further either enzymically or non-enzymically.	https://cir.nii.ac.jp/crid/1390001204142321152
1.13.11.3	protocatechuate 3,4-dioxygenase	130	68	Cleavage	ko:K00448,ko:K00449	rn:R01631,rn:R03549	path:map00362,path:ec00362,path:map00624,path:ec00624,path:map01100,path:ec01100,path:map01120,path:ec01120	3,4-dihydroxybenzoate + O2 = 3-carboxy-cis,cis-muconate	catechin	Requires Fe3+. The enzyme, which participates in the degradation of aromatic compounds, catalyses the intradiol addition of both oxygen atoms from molecular oxygen, resulting in ortho-cleavage of the aromatic ring. The type of cleavage leads to mineralization via the intermediate 3-oxoadipate	https://applbiolchem.springeropen.com/articles/10.1007/s13765-013-3080-2
1.14.12.12	naphthalene 1,2-dioxygenase	2	2	Cleavage	ko:K14579,ko:K14580	rn:R02968,rn:R05422,rn:R05423,rn:R05424,rn:R05425,rn:R05426,rn:R05427,rn:R06909,rn:R06930,rn:R06937,rn:R07704,rn:R09159	path:map00624,path:ec00624,path:map00626,path:ec00626,path:map00642,path:ec00642,path:map01100,path:ec01100,path:map01120,path:ec01120	naphthalene + NADH + H+ + O2 = (1R,2S)-1,2-dihydronaphthalene-1,2-diol + NAD+	(2S) flavanone, (3S)-isoflavanone	This enzyme is a member of the ring-hydroxylating dioxygenase (RHD) family of bacterial enzymes that play a critical role in the degradation of aromatic compounds, such as polycyclic aromatic hydrocarbons [5]. This enzyme comprises a multicomponent system, containing a reductase that is an iron-sulfur flavoprotein (FAD; EC 1.18.1.3, ferredoxin—NAD+ reductase), an iron-sulfur oxygenase, and ferred…	https://link.springer.com/article/10.1007/s00253-012-3962-y
1.14.12.18	biphenyl 2,3-dioxygenase	17	67	Cleavage	ko:K08689,ko:K15750	rn:R05261,rn:R05262,rn:R05263,rn:R05264	path:map00621,path:ec00621,path:map01100,path:ec01100,path:map01120,path:ec01120	biphenyl + NADH + H+ + O2 = (1S,2R)-3-phenylcyclohexa-3,5-diene-1,2-diol + NAD+	6-hydroxyflavanone, 7-hydroxyflavanone, 5,7-dihydroxyflavone, 7-hydroxyflavone, flavone, isoflavone	Requires Fe2+. The enzyme from Burkholderia fungorum LB400 (previously Pseudomonas sp.) is part of a multicomponent system composed of an NADH:ferredoxin oxidoreductase (FAD cofactor), a [2Fe-2S] Rieske-type ferredoxin, and a terminal oxygenase that contains a [2Fe-2S] Rieske-type iron-sulfur cluster and a catalytic mononuclear nonheme iron centre. Chlorine-substituted biphenyls can also act as s…	https://doi.org/10.1128/aem.71.9.5354-5361.2005
1.3.1.31	2-enoate reductase	137	1926	Cleavage	ko:K10797	rn:R01689,rn:R02252	path:map00360,path:ec00360,path:map01100,path:ec01100,path:map01120,path:ec01120	butanoate + NAD+ = but-2-enoate + NADH + H+	chalcone	An iron-sulfur-flavoprotein (FAD). Acts (in the reverse direction) on a wide range of alkyl and aryl αβ-unsaturated carboxylate ions; but-2-enoate was the best substrate tested.	https://doi.org/10.1002/anie.201306952
1.3.1.56	cis-2,3-dihydrobiphenyl-2,3-diol dehydrogenase	19	3013	Cleavage	ko:K08690	rn:R05239,rn:R05241	path:map00621,path:ec00621,path:map01100,path:ec01100,path:map01120,path:ec01120	cis-3-phenylcyclohexa-3,5-diene-1,2-diol + NAD+ = biphenyl-2,3-diol + NADH + H+	7,2',3'-trihydroxy-8-methyl-2',3'-dihydro-isoflavone, 7,3',4'-trihydroxy-3',4'-dihydro-isoflavone, 7-hydroxy-8-methylisoflavone, 7-hydroxyisoflavone	Catalyses the second step in the biphenyl degradation pathway in bacteria.	https://doi.org/10.1128/AEM.69.9.5045-5050.2003
1.8.5.7	glutathionyl-hydroquinone reductase	189	292	?	ko:K07393	rn:R11659	NA	glutathione + 2-(glutathione-S-yl)-hydroquinone = glutathione disulfide + hydroquinone	2'-(glutathione-S-yl)-quercetin, 2-(glutathione-S-yl)-quercetin	This type of enzymes, which are found in bacteria, halobacteria, fungi, and plants, catalyse the glutathione-dependent reduction of glutathionyl-hydroquinones. The enzyme from the bacterium Sphingobium chlorophenolicum can act on halogenated substrates such as 2,6-dichloro-3-(glutathione-S-yl)-hydroquinone and 2,3,5-trichloro-6-(glutathione-S-yl)-hydroquinone. Substrates for these enzymes are oft…	https://doi.org/10.1016/j.febslet.2014.11.021, http://dx.doi.org/10.1021/tx0601758, https://doi.org/10.1128%2FJB.00489-08
2.4.1.7	sucrose phosphorylase	146	517	Modification	ko:K00690	rn:R00803,rn:R06034	path:map00500,path:ec00500,path:map01100,path:ec01100	sucrose + phosphate = D-fructose + α-D-glucose 1-phosphate	(+)-catechin, (-)-epicatechin, (-)-epicatechin gallate, (-)-epigallocatechin, (-)-epigallocatechin gallate	In the forward reaction, arsenate may replace phosphate. In the reverse reaction, various ketoses and L-arabinose may replace D-fructose.	https://doi.org/10.1039/c3gc40449h, https://doi.org/10.1271/bbb.57.2010
3.1.6.1	arylsulfatase (type I)	155	1176	Hydrolysis	ko:K01130	rn:R01243,rn:R03980,rn:R04856,rn:R06280	path:map00140,path:ec00140,path:map00600,path:ec00600,path:map01100,path:ec01100	an aryl sulfate + H2O = a phenol + sulfate	apigenin-7,4'-disulfate	Sulfatase enzymes are classified as type I, in which the key catalytic residue is 3-oxo-L-alanine, type II, which are non-heme iron-dependent dioxygenases, or type III, whose catalytic domain adopts a metallo-β-lactamase fold and binds two zinc ions as cofactors. Arylsulfatases are type I enzymes, found in both prokaryotes and eukaryotes, with rather similar specificities. The key catalytic resid…	https://academic.oup.com/bbb/article-abstract/40/10/2071/5972958, https://www.ncbi.nlm.nih.gov/pmc/articles/PMC11098524/
3.2.1.31	beta-glucuronidase	184	1087	Hydrolysis	ko:K01195,ko:K14756	rn:R01478,rn:R04979,rn:R07818,rn:R08127,rn:R08260,rn:R10830	path:map00040,path:ec00040,path:map00053,path:ec00053,path:map00531,path:ec00531,path:map00860,path:ec00860,path:map00944,path:ec00944,path:map00983,path:ec00983,path:map01100,path:ec01100,path:map01110,path:ec01110	a β-D-glucuronoside + H2O = D-glucuronate + an alcohol	apigenin 7,4'-diglucuronide, daidzein 7-O-beta-D-glucuronide, kaempferol 3-O-beta-D-glucuronide, luteolin 7-O-glucuronide, luteolin 7-O-[beta-D-glucuronosyl-(1->2)-beta-D-glucuronide], luteolin 7-O-[beta-D-glucuronosyl-(1->2)-beta-D-glucuronide]-4'-O-glucuronide, luteolin triglucuronide, quercetin 3-O-beta-D-glucuronide, quercetin 4'-O-beta-D-glucuronide, quercetin 7-O-beta-D-glucuronide, quercet…		https://doi.org/10.4014/jmb.0904.04053, https://doi.org/10.1248/bpb.18.1184
3.2.1.37	xylan 1,4-beta-xylosidase	634	1558	Hydrolysis (Deglycosylation)	ko:K01198,ko:K15920,ko:K22268	rn:R01433,rn:R06203	path:map00520,path:ec00520,path:map01100,path:ec01100	Hydrolysis of (1→4)-β-D-xylans, to remove successive D-xylose residues from the non-reducing termini	anthocyanin	Also hydrolyses xylobiose. Some other exoglycosidase activities have been found associated with this enzyme in sheep liver.	https://doi.org/10.1016/j.bioorg.2018.12.026, https://doi.org/10.3390/ijms20061423, https://doi.org/10.1016/j.procbio.2018.02.003
3.2.1.8	endo-1,4-beta-xylanase	129	565	Hydrolysis	ko:K01181,ko:K13465	NA	NA	Endohydrolysis of (1→4)-β-D-xylosidic linkages in xylans	catechin		https://doi.org/10.1271/bbb.80116
3.3.2.10	soluble epoxide hydrolase	4	40	Hydrolysis	ko:K08726,ko:K22368	rn:R02822,rn:R05842,rn:R07108,rn:R07109,rn:R07110,rn:R07111	path:map00590,path:ec00590,path:map00625,path:ec00625,path:map01100,path:ec01100,path:map01120,path:ec01120	an epoxide + H2O = a glycol	chalcone oxides	Catalyses the hydrolysis of trans-substituted epoxides, such as trans-stilbene oxide, as well as various aliphatic epoxides derived from fatty-acid metabolism [7]. It is involved in the metabolism of arachidonic epoxides (epoxyicosatrienoic acids; EETs) and linoleic acid epoxides. The EETs, which are endogenous chemical mediators, act at the vascular, renal and cardiac levels to regulate blood pr…	https://link.springer.com/article/10.1007/s10529-008-9668-7
3.2.1.21	beta-glucosidase	1327	3625	Hydrolysis (Deglycosylation)	ko:K01188,ko:K05349,ko:K05350	rn:R00026,rn:R00306,rn:R02558,rn:R02887,rn:R02985,rn:R03527,rn:R04949,rn:R04998,rn:R06077,rn:R06092,rn:R10035,rn:R10039,rn:R10040,rn:R13051,rn:R13052,rn:R13065,rn:R13081	path:map00460,path:ec00460,path:map00500,path:ec00500,path:map00946,path:ec00946,path:map00999,path:ec00999,path:map01100,path:ec01100,path:map01110,path:ec01110	Hydrolysis of terminal, non-reducing β-D-glucosyl residues with release of β-D-glucose	apigenin-7-beta-D-glucopyranoside, apigenin-7-beta-glucopyranoside, apigenin-7-O-beta-D-glucoside, apigenin-beta-D-glucopyranoside, apigenin-beta-D-glucoside, cyanidin-3-O-beta-D-glucoside, daidzein 7'-O-(6''-O-beta-D-malonyl-beta-D-glucoside), daidzein 7-O-(6-O-acetyl-beta-D-glucoside), daidzein 7-O-(6-O-malonyl)beta-D-glucopyranoside, daidzein 7-O-(6-O-malonyl-beta-D-glucoside), daidzein 7-O-be…	Wide specificity for β-D-glucosides. Some examples also hydrolyse one or more of the following: β-D-galactosides, α-L-arabinosides, β-D-xylosides, β-D-fucosides	https://doi.org/10.1016/j.jbiosc.2012.11.009, https://doi.org/10.4014/jmb.1208.08028
3.2.1.40	alpha-L-rhamnosidase	609	1378	Hydrolysis (Deglycosylation)	ko:K05989	rn:R02436,rn:R13063,rn:R13064	path:map00946,path:ec00946,path:map01100,path:ec01100	Hydrolysis of terminal non-reducing α-L-rhamnose residues in α-L-rhamnosides	4',5,7-trihydroxyflavanone 7-rhamnoglucoside, hesperidin, neohesperidin, poncirin, quercetin 3-alpha-L-rhamnopyranoside, quercitrin, 2-phenylethyl beta-D-rutinoside, geranyl-beta-D-rutinoside, rutin	The enzyme, found in animal tissues, plants, yeasts, fungi and bacteria, utilizes an inverting mechanism of hydrolysis, releasing β-L-rhamnose. Substrates include naringin, rutin, quercitrin, hesperidin, dioscin, terpenyl glycosides and many other natural glycosides containing terminal α-L-rhamnose.	https://doi.org/10.1007/s002030050009, https://doi.org/10.4014/jmb.1404.04060
3.7.1.4	phloretin hydrolase	21	110	Hydrolysis	ko:K22906	rn:R02901,rn:R13082	path:map00946,path:ec00946,path:map01100,path:ec01100	phloretin + H2O = phloretate + phloroglucinol	2',3,4',6'-tetrahydroxy-4-methoxydihydrochalcone, 2',3,4',6'-tetrahydroxy-dihydrochalcone, 2',3,4,4',6'-pentahydroxy-dihydrochalcone 2'-beta-D-glucoside, 2',4'-dihydroxy-4-methoxydihydrochalcone, 2',4,4',6'-tetrahydroxy-dihydrochalcone, 2',4,4'-trihydroxyhydrochalcone, 2',6'-dihydroxy-4,4'-dimethoxydihydrochalcone, dihydrochalcone phloretin, dihydrochalcone phloretin, phloretin	Also hydrolyses other C-acylated phenols related to phloretin. Isolated from the fungus Aspergillus niger and the bacteria Pantoea agglomerans and Eubacterium ramulus.	https://doi.org/10.1111/febs.14792, https://doi.org/10.1128/AEM.70.10.6131-6137.2004
