# Supplementary material for: Landscape of flavonoid metabolism in human gut microbiome and its association with health and disease
Source: Gut Microbes Rep. 2025 Jun 25;2(1):2520788. doi: 10.1080/29933935.2025.2520788 (PMC12940152; doi:10.1080/29933935.2025.2520788)
Supplement: Supplementary_table_8.xlsx [file KGMR_A_2520788_SM8843.xlsx]

## Sheet: equolpathway_in_population
Gene	Name	Population	Total_Samples	Samples_with_Abundance_Greater_Than_0	Percent of samples with abundance greater than 0
AB592969.1|acc_BAJ72744.1|tr|E7FL40|E7FL40_9LACT	Tetrahydrodaidzein reductase	India_Healthy	30	0	0
AB592969.1|acc_BAJ72744.1|tr|E7FL40|E7FL40_9LACT	Tetrahydrodaidzein reductase	Madagascar_Healthy	111	0	0
AB592969.1|acc_BAJ72744.1|tr|E7FL40|E7FL40_9LACT	Tetrahydrodaidzein reductase	Netherlands_Healthy	22	0	0
AB592969.1|acc_BAJ72744.1|tr|E7FL40|E7FL40_9LACT	Tetrahydrodaidzein reductase	Peru_Healthy	36	0	0
AB592969.1|acc_BAJ72744.1|tr|E7FL40|E7FL40_9LACT	Tetrahydrodaidzein reductase	Tanzania_Healthy	27	0	0
AB592969.1|acc_BAJ72744.1|tr|E7FL40|E7FL40_9LACT	Tetrahydrodaidzein reductase	Italy_Healthy	73	1	1.36986
AB592969.1|acc_BAJ72744.1|tr|E7FL40|E7FL40_9LACT	Tetrahydrodaidzein reductase	US_Healthy	34	1	2.94118
AB592969.1|acc_BAJ72744.1|tr|E7FL40|E7FL40_9LACT	Tetrahydrodaidzein reductase	Austria_Healthy	63	3	4.7619
AB592969.1|acc_BAJ72744.1|tr|E7FL40|E7FL40_9LACT	Tetrahydrodaidzein reductase	China_HC	43	3	6.97674
AB592970.1|acc_BAJ72745.1|tr|E7FL41|E7FL41_9LACT	Dihydrodaidzein reductase	India_Healthy	30	0	0
AB592970.1|acc_BAJ72745.1|tr|E7FL41|E7FL41_9LACT	Dihydrodaidzein reductase	Netherlands_Healthy	22	0	0
AB592970.1|acc_BAJ72745.1|tr|E7FL41|E7FL41_9LACT	Dihydrodaidzein reductase	Peru_Healthy	36	0	0
AB592970.1|acc_BAJ72745.1|tr|E7FL41|E7FL41_9LACT	Dihydrodaidzein reductase	Madagascar_Healthy	111	1	0.900901
AB592970.1|acc_BAJ72745.1|tr|E7FL41|E7FL41_9LACT	Dihydrodaidzein reductase	Italy_Healthy	73	2	2.73973
AB592970.1|acc_BAJ72745.1|tr|E7FL41|E7FL41_9LACT	Dihydrodaidzein reductase	Austria_Healthy	63	4	6.34921
AB592970.1|acc_BAJ72745.1|tr|E7FL41|E7FL41_9LACT	Dihydrodaidzein reductase	China_HC	43	5	11.6279
AB592970.1|acc_BAJ72745.1|tr|E7FL41|E7FL41_9LACT	Dihydrodaidzein reductase	Tanzania_Healthy	27	4	14.8148
AB592970.1|acc_BAJ72745.1|tr|E7FL41|E7FL41_9LACT	Dihydrodaidzein reductase	US_Healthy	34	6	17.6471
AB593374.1|acc_BAJ22678.1|tr|E1CIA4|E1CIA4_9LACT	Daidzein reductase	India_Healthy	30	0	0
AB593374.1|acc_BAJ22678.1|tr|E1CIA4|E1CIA4_9LACT	Daidzein reductase	Madagascar_Healthy	111	0	0
AB593374.1|acc_BAJ22678.1|tr|E1CIA4|E1CIA4_9LACT	Daidzein reductase	Netherlands_Healthy	22	0	0
AB593374.1|acc_BAJ22678.1|tr|E1CIA4|E1CIA4_9LACT	Daidzein reductase	Peru_Healthy	36	0	0
AB593374.1|acc_BAJ22678.1|tr|E1CIA4|E1CIA4_9LACT	Daidzein reductase	Tanzania_Healthy	27	0	0
AB593374.1|acc_BAJ22678.1|tr|E1CIA4|E1CIA4_9LACT	Daidzein reductase	Italy_Healthy	73	1	1.36986
AB593374.1|acc_BAJ22678.1|tr|E1CIA4|E1CIA4_9LACT	Daidzein reductase	US_Healthy	34	1	2.94118
AB593374.1|acc_BAJ22678.1|tr|E1CIA4|E1CIA4_9LACT	Daidzein reductase	Austria_Healthy	63	2	3.1746
AB593374.1|acc_BAJ22678.1|tr|E1CIA4|E1CIA4_9LACT	Daidzein reductase	China_HC	43	3	6.97674
AB646272.1|acc_BAL46929.1|tr|H3JUE3|H3JUE3_9ACTN	Dihydrodaidzein reductase	Austria_Healthy	63	0	0
AB646272.1|acc_BAL46929.1|tr|H3JUE3|H3JUE3_9ACTN	Dihydrodaidzein reductase	India_Healthy	30	0	0
AB646272.1|acc_BAL46929.1|tr|H3JUE3|H3JUE3_9ACTN	Dihydrodaidzein reductase	Italy_Healthy	73	0	0
AB646272.1|acc_BAL46929.1|tr|H3JUE3|H3JUE3_9ACTN	Dihydrodaidzein reductase	Madagascar_Healthy	111	0	0
AB646272.1|acc_BAL46929.1|tr|H3JUE3|H3JUE3_9ACTN	Dihydrodaidzein reductase	Netherlands_Healthy	22	0	0
AB646272.1|acc_BAL46929.1|tr|H3JUE3|H3JUE3_9ACTN	Dihydrodaidzein reductase	Peru_Healthy	36	0	0
AB646272.1|acc_BAL46929.1|tr|H3JUE3|H3JUE3_9ACTN	Dihydrodaidzein reductase	Tanzania_Healthy	27	0	0
AB646272.1|acc_BAL46929.1|tr|H3JUE3|H3JUE3_9ACTN	Dihydrodaidzein reductase	US_Healthy	34	0	0
AB646272.1|acc_BAL46929.1|tr|H3JUE3|H3JUE3_9ACTN	Dihydrodaidzein reductase	China_HC	43	1	2.32558
AB646272.1|acc_BAL46930.1|tr|H3JUE4|H3JUE4_9ACTN	Daidzein reductase	India_Healthy	30	0	0
AB646272.1|acc_BAL46930.1|tr|H3JUE4|H3JUE4_9ACTN	Daidzein reductase	Madagascar_Healthy	111	0	0
AB646272.1|acc_BAL46930.1|tr|H3JUE4|H3JUE4_9ACTN	Daidzein reductase	Netherlands_Healthy	22	0	0
AB646272.1|acc_BAL46930.1|tr|H3JUE4|H3JUE4_9ACTN	Daidzein reductase	US_Healthy	34	1	2.94118
AB646272.1|acc_BAL46930.1|tr|H3JUE4|H3JUE4_9ACTN	Daidzein reductase	China_HC	43	2	4.65116
AB646272.1|acc_BAL46930.1|tr|H3JUE4|H3JUE4_9ACTN	Daidzein reductase	Austria_Healthy	63	3	4.7619
AB646272.1|acc_BAL46930.1|tr|H3JUE4|H3JUE4_9ACTN	Daidzein reductase	Italy_Healthy	73	6	8.21918
AB646272.1|acc_BAL46930.1|tr|H3JUE4|H3JUE4_9ACTN	Daidzein reductase	Peru_Healthy	36	3	8.33333
AB646272.1|acc_BAL46930.1|tr|H3JUE4|H3JUE4_9ACTN	Daidzein reductase	Tanzania_Healthy	27	8	29.6296
AB694972.1|acc_BAM25050.1|tr|I7H868|I7H868_9LACT	Dihydrodaidzein Racemase	India_Healthy	30	0	0
AB694972.1|acc_BAM25050.1|tr|I7H868|I7H868_9LACT	Dihydrodaidzein Racemase	Italy_Healthy	73	0	0
AB694972.1|acc_BAM25050.1|tr|I7H868|I7H868_9LACT	Dihydrodaidzein Racemase	Madagascar_Healthy	111	0	0
AB694972.1|acc_BAM25050.1|tr|I7H868|I7H868_9LACT	Dihydrodaidzein Racemase	Peru_Healthy	36	0	0
AB694972.1|acc_BAM25050.1|tr|I7H868|I7H868_9LACT	Dihydrodaidzein Racemase	Tanzania_Healthy	27	0	0
AB694972.1|acc_BAM25050.1|tr|I7H868|I7H868_9LACT	Dihydrodaidzein Racemase	US_Healthy	34	1	2.94118
AB694972.1|acc_BAM25050.1|tr|I7H868|I7H868_9LACT	Dihydrodaidzein Racemase	Netherlands_Healthy	22	1	4.54545
AB694972.1|acc_BAM25050.1|tr|I7H868|I7H868_9LACT	Dihydrodaidzein Racemase	China_HC	43	2	4.65116
AB694972.1|acc_BAM25050.1|tr|I7H868|I7H868_9LACT	Dihydrodaidzein Racemase	Austria_Healthy	63	3	4.7619
ACC_KJ452760.1_cds_AIC80887.1_1|acc_A0A0U1WKA6|[EC:1.14.14.89][gene=dgr]	Daidzein and genistein reductase	India_Healthy	30	0	0
ACC_KJ452760.1_cds_AIC80887.1_1|acc_A0A0U1WKA6|[EC:1.14.14.89][gene=dgr]	Daidzein and genistein reductase	Madagascar_Healthy	111	0	0
ACC_KJ452760.1_cds_AIC80887.1_1|acc_A0A0U1WKA6|[EC:1.14.14.89][gene=dgr]	Daidzein and genistein reductase	Netherlands_Healthy	22	0	0
ACC_KJ452760.1_cds_AIC80887.1_1|acc_A0A0U1WKA6|[EC:1.14.14.89][gene=dgr]	Daidzein and genistein reductase	Peru_Healthy	36	0	0
ACC_KJ452760.1_cds_AIC80887.1_1|acc_A0A0U1WKA6|[EC:1.14.14.89][gene=dgr]	Daidzein and genistein reductase	Tanzania_Healthy	27	0	0
ACC_KJ452760.1_cds_AIC80887.1_1|acc_A0A0U1WKA6|[EC:1.14.14.89][gene=dgr]	Daidzein and genistein reductase	Italy_Healthy	73	1	1.36986
ACC_KJ452760.1_cds_AIC80887.1_1|acc_A0A0U1WKA6|[EC:1.14.14.89][gene=dgr]	Daidzein and genistein reductase	Austria_Healthy	63	1	1.5873
ACC_KJ452760.1_cds_AIC80887.1_1|acc_A0A0U1WKA6|[EC:1.14.14.89][gene=dgr]	Daidzein and genistein reductase	US_Healthy	34	1	2.94118
ACC_KJ452760.1_cds_AIC80887.1_1|acc_A0A0U1WKA6|[EC:1.14.14.89][gene=dgr]	Daidzein and genistein reductase	China_HC	43	3	6.97674
AP012211.1|acc_WP_013979957.1|tr|F7V1S0|F7V1S0_EEGSY	Daidzein reductase	India_Healthy	30	0	0
AP012211.1|acc_WP_013979957.1|tr|F7V1S0|F7V1S0_EEGSY	Daidzein reductase	Madagascar_Healthy	111	0	0
AP012211.1|acc_WP_013979957.1|tr|F7V1S0|F7V1S0_EEGSY	Daidzein reductase	Netherlands_Healthy	22	0	0
AP012211.1|acc_WP_013979957.1|tr|F7V1S0|F7V1S0_EEGSY	Daidzein reductase	Peru_Healthy	36	0	0
AP012211.1|acc_WP_013979957.1|tr|F7V1S0|F7V1S0_EEGSY	Daidzein reductase	Tanzania_Healthy	27	0	0
AP012211.1|acc_WP_013979957.1|tr|F7V1S0|F7V1S0_EEGSY	Daidzein reductase	US_Healthy	34	0	0
AP012211.1|acc_WP_013979957.1|tr|F7V1S0|F7V1S0_EEGSY	Daidzein reductase	Italy_Healthy	73	1	1.36986
AP012211.1|acc_WP_013979957.1|tr|F7V1S0|F7V1S0_EEGSY	Daidzein reductase	China_HC	43	2	4.65116
AP012211.1|acc_WP_013979957.1|tr|F7V1S0|F7V1S0_EEGSY	Daidzein reductase	Austria_Healthy	63	3	4.7619
AP012211.1|acc_WP_013979960.1|tr|F7V1S3|F7V1S3_EEGSY	Tetrahydrodaidzein reductase	India_Healthy	30	0	0
AP012211.1|acc_WP_013979960.1|tr|F7V1S3|F7V1S3_EEGSY	Tetrahydrodaidzein reductase	Madagascar_Healthy	111	0	0
AP012211.1|acc_WP_013979960.1|tr|F7V1S3|F7V1S3_EEGSY	Tetrahydrodaidzein reductase	Netherlands_Healthy	22	0	0
AP012211.1|acc_WP_013979960.1|tr|F7V1S3|F7V1S3_EEGSY	Tetrahydrodaidzein reductase	Peru_Healthy	36	0	0
AP012211.1|acc_WP_013979960.1|tr|F7V1S3|F7V1S3_EEGSY	Tetrahydrodaidzein reductase	Tanzania_Healthy	27	0	0
AP012211.1|acc_WP_013979960.1|tr|F7V1S3|F7V1S3_EEGSY	Tetrahydrodaidzein reductase	Italy_Healthy	73	1	1.36986
AP012211.1|acc_WP_013979960.1|tr|F7V1S3|F7V1S3_EEGSY	Tetrahydrodaidzein reductase	US_Healthy	34	1	2.94118
AP012211.1|acc_WP_013979960.1|tr|F7V1S3|F7V1S3_EEGSY	Tetrahydrodaidzein reductase	Austria_Healthy	63	5	7.93651
AP012211.1|acc_WP_013979960.1|tr|F7V1S3|F7V1S3_EEGSY	Tetrahydrodaidzein reductase	China_HC	43	4	9.30233
JQ358709.1|acc_AFV15450.1|tr|M9P0B3|M9P0B3_9ACTN	Tetrahydrodaidzein reductase (TDR)	India_Healthy	30	0	0
JQ358709.1|acc_AFV15450.1|tr|M9P0B3|M9P0B3_9ACTN	Tetrahydrodaidzein reductase (TDR)	Netherlands_Healthy	22	0	0
JQ358709.1|acc_AFV15450.1|tr|M9P0B3|M9P0B3_9ACTN	Tetrahydrodaidzein reductase (TDR)	Madagascar_Healthy	111	1	0.900901
JQ358709.1|acc_AFV15450.1|tr|M9P0B3|M9P0B3_9ACTN	Tetrahydrodaidzein reductase (TDR)	Peru_Healthy	36	1	2.77778
JQ358709.1|acc_AFV15450.1|tr|M9P0B3|M9P0B3_9ACTN	Tetrahydrodaidzein reductase (TDR)	US_Healthy	34	1	2.94118
JQ358709.1|acc_AFV15450.1|tr|M9P0B3|M9P0B3_9ACTN	Tetrahydrodaidzein reductase (TDR)	China_HC	43	2	4.65116
JQ358709.1|acc_AFV15450.1|tr|M9P0B3|M9P0B3_9ACTN	Tetrahydrodaidzein reductase (TDR)	Austria_Healthy	63	3	4.7619
JQ358709.1|acc_AFV15450.1|tr|M9P0B3|M9P0B3_9ACTN	Tetrahydrodaidzein reductase (TDR)	Italy_Healthy	73	6	8.21918
JQ358709.1|acc_AFV15450.1|tr|M9P0B3|M9P0B3_9ACTN	Tetrahydrodaidzein reductase (TDR)	Tanzania_Healthy	27	9	33.3333
JQ358709.1|acc_AFV15451.1|tr|M9NYU8|M9NYU8_9ACTN	Dihydrodaidzein reductase (DDR)	China_HC	43	0	0
JQ358709.1|acc_AFV15451.1|tr|M9NYU8|M9NYU8_9ACTN	Dihydrodaidzein reductase (DDR)	India_Healthy	30	0	0
JQ358709.1|acc_AFV15451.1|tr|M9NYU8|M9NYU8_9ACTN	Dihydrodaidzein reductase (DDR)	Madagascar_Healthy	111	0	0
JQ358709.1|acc_AFV15451.1|tr|M9NYU8|M9NYU8_9ACTN	Dihydrodaidzein reductase (DDR)	Netherlands_Healthy	22	0	0
JQ358709.1|acc_AFV15451.1|tr|M9NYU8|M9NYU8_9ACTN	Dihydrodaidzein reductase (DDR)	Peru_Healthy	36	1	2.77778
JQ358709.1|acc_AFV15451.1|tr|M9NYU8|M9NYU8_9ACTN	Dihydrodaidzein reductase (DDR)	Austria_Healthy	63	2	3.1746
JQ358709.1|acc_AFV15451.1|tr|M9NYU8|M9NYU8_9ACTN	Dihydrodaidzein reductase (DDR)	Italy_Healthy	73	3	4.10959
JQ358709.1|acc_AFV15451.1|tr|M9NYU8|M9NYU8_9ACTN	Dihydrodaidzein reductase (DDR)	US_Healthy	34	2	5.88235
JQ358709.1|acc_AFV15451.1|tr|M9NYU8|M9NYU8_9ACTN	Dihydrodaidzein reductase (DDR)	Tanzania_Healthy	27	3	11.1111
NC_015738.1_1421|acc_WP_013979959.1|#	Dihydrodaidzein reductase	India_Healthy	30	0	0
NC_015738.1_1421|acc_WP_013979959.1|#	Dihydrodaidzein reductase	Netherlands_Healthy	22	0	0
NC_015738.1_1421|acc_WP_013979959.1|#	Dihydrodaidzein reductase	Peru_Healthy	36	0	0
NC_015738.1_1421|acc_WP_013979959.1|#	Dihydrodaidzein reductase	Madagascar_Healthy	111	1	0.900901
NC_015738.1_1421|acc_WP_013979959.1|#	Dihydrodaidzein reductase	Italy_Healthy	73	2	2.73973
NC_015738.1_1421|acc_WP_013979959.1|#	Dihydrodaidzein reductase	Austria_Healthy	63	4	6.34921
NC_015738.1_1421|acc_WP_013979959.1|#	Dihydrodaidzein reductase	China_HC	43	5	11.6279
NC_015738.1_1421|acc_WP_013979959.1|#	Dihydrodaidzein reductase	Tanzania_Healthy	27	4	14.8148
NC_015738.1_1421|acc_WP_013979959.1|#	Dihydrodaidzein reductase	US_Healthy	34	7	20.5882
NZ_PPTO01000001.1_221|acc_AFV15453.1|#	Daidzein reductase (DZR)	China_HC	43	1	2.32558
NZ_PPTO01000001.1_221|acc_AFV15453.1|#	Daidzein reductase (DZR)	US_Healthy	34	6	17.6471
NZ_PPTO01000001.1_221|acc_AFV15453.1|#	Daidzein reductase (DZR)	Austria_Healthy	63	16	25.3968
NZ_PPTO01000001.1_221|acc_AFV15453.1|#	Daidzein reductase (DZR)	India_Healthy	30	8	26.6667
NZ_PPTO01000001.1_221|acc_AFV15453.1|#	Daidzein reductase (DZR)	Netherlands_Healthy	22	6	27.2727
NZ_PPTO01000001.1_221|acc_AFV15453.1|#	Daidzein reductase (DZR)	Italy_Healthy	73	29	39.726
NZ_PPTO01000001.1_221|acc_AFV15453.1|#	Daidzein reductase (DZR)	Peru_Healthy	36	20	55.5556
NZ_PPTO01000001.1_221|acc_AFV15453.1|#	Daidzein reductase (DZR)	Tanzania_Healthy	27	15	55.5556
NZ_PPTO01000001.1_221|acc_AFV15453.1|#	Daidzein reductase (DZR)	Madagascar_Healthy	111	73	65.7658
