# Supplementary material for: Landscape of flavonoid metabolism in human gut microbiome and its association with health and disease
Source: Gut Microbes Rep. 2025 Jun 25;2(1):2520788. doi: 10.1080/29933935.2025.2520788 (PMC12940152; doi:10.1080/29933935.2025.2520788)
Supplement: Supplementary_Table_1.xlsx [file KGMR_A_2520788_SM8842.xlsx]

## Sheet: 60 genes from literature
NUCLEOTIDE SEQUENCE ID	UNIPROT ID	KO ID	KEGG ID	ENZYME NAME	PUBLICATION	EC	SPECIES
A0A072MRT2	A0A072MRT2			Beta-D-glucosideglucohydrolase	10.1016/j.foodres.2017.07.024	NA	Bifidobacterium pseudocatenulatum IPLA36007
A0A072MSE8	A0A072MSE8			Beta-glucosidase	10.1016/j.foodres.2017.07.024	NA	Bifidobacterium pseudocatenulatum IPLA36007
A0A072N4Q2	A0A072N4Q2			Beta-glucosidase	10.1016/j.foodres.2017.07.024	NA	Bifidobacterium pseudocatenulatum IPLA36007
A0A0E3TJD6	AKC35076.1			DfgD	https://doi.org/10.1111%2F1462-2920.12864	NA	Catenibacillus scindens OX=673271 GN=dfgC PE=4 SV=1
A1S0B1	A1S0B1			Glycoside hydrolase	10.1016/j.jbiosc.2012.11.009	3.2.1.21	Thermofilum pendens (strain DSM 2475 / Hrk 5)
AB592969.1	BAJ72744.1			Tetrahydrodaidzein reductase	https://doi.org/10.1159/000335049	NA	Lactococcus garvieae OX=1363 GN=l-thdr PE=4 SV=1
AB592970.1	BAJ72745.1			Dihydrodaidzein reductase	https://doi.org/10.1159/000335049	NA	Lactococcus garvieae OX=1363 GN=l-dhdr PE=4 SV=1
AB593374.1	BAJ22678.1			Daidzein reductase	https://doi.org/10.1128%2FAEM.01101-10	NA	Lactococcus garvieae OX=1363 GN=l-dznr PE=3 SV=1
AB646272.1	BAL46929.1			Dihydrodaidzein reductase	https://doi.org/10.1128/AEM.06779-11	NA	Slackia sp. NATTS OX=647703 GN=dece-2 PE=4 SV=1
AB646272.1	BAL46930.1			Daidzein reductase	https://doi.org/10.1128/AEM.06779-11	NA	Slackia sp. NATTS OX=647703 GN=ddce PE=3 SV=1
AB694972.1	BAM25050.1			Dihydrodaidzein Racemase	https://doi.org/10.1128/AEM.00410-12	NA	Lactococcus garvieae OX=1363 GN=L-DDRC PE=4 SV=1
ag:AAQ12341	AAQ12341.1	K22906	ag:AAQ12341	Phloretin hydrolase	https://doi.org/10.1128%2FAEM.70.10.6131-6137.2004	3.7.1.4	Eubacterium ramulus DSM 16296
AP012211.1	WP_013979957.1			Daidzein reductase	https://doi.org/10.12938/bmfh.2015-023	NA	Eggerthella sp. (strain YY7918)
AP012211.1	WP_013979960.1			Tetrahydrodaidzein reductase	https://doi.org/10.12938/bmfh.2015-023	NA	Eggerthella sp. (strain YY7918)
AP012212.1	EIM58373.1			DfgABCDE	https://doi.org/10.1111/1462-2920.12864	NA	[Eubacterium] cellulosolvens 6 OX=633697 GN=EubceDRAFT1_2664 PE=4 SV=1
AP012212.1	EIM58369.1			DfgABCDE	https://doi.org/10.1111/1462-2920.12864	NA	[Eubacterium] cellulosolvens 6 OX=633697 GN=EubceDRAFT1_2660 PE=4 SV=1
AP012212.1	EIM58370.1			DfgABCDE	https://doi.org/10.1111/1462-2920.12864	NA	[Eubacterium] cellulosolvens 6 OX=633697 GN=EubceDRAFT1_2661 PE=4 SV=1
AP012212.1	EIM58372.1			DfgABCDE	https://doi.org/10.1111/1462-2920.12864	NA	[Eubacterium] cellulosolvens 6 OX=633697 GN=EubceDRAFT1_2663 PE=4 SV=1
B1MK49	B1MK49			Phloretin hydrolase	10.1111/febs.14792	3.7.1.4	Mycobacteroides abscessus (strain ATCC 19977 / DSM 44196 )
bad:BAD_0078	A0ZZH6	K00690	bad:BAD_0078	Sucrose phosphorylase	10.1039/c3gc40449h	2.4.1.7	Bifidobacterium adolescentis (strain ATCC 15703 / DSM 20083 )
bbrv:B689b_0522	AHJ22585.1	K05989	bbrv:B689b_0522	Alpha-L-Rhamnosidase BbR	https://doi.org/10.1007%2Fs10529-015-1792-6	3.2.1.40	Bifidobacterium breve 689b
bde:BDP_0161	AGS77942.1	K05989	bde:BDP_0161	Alpha-L-Rhamnosidase BdR	https://doi.org/10.4014%2Fjmb.1404.04060	3.2.1.40	Bifidobacterium dentium K13
bld:BLi01948	Q65JC2	K25230	bld:BLi01948	Glycosyl transferase Family 1	10.1007/s10059-013-0164-0	NA	Bacillus licheniformis (strain ATCC 14580 / DSM 13 )
CP048436.1	EHM54434.1			Chalcone isomerase (CHI)	https://doi.org/10.1128/JB.00490-16	NA	Flavonifractor plautii ATCC 29863 OX=411475 GN=HMPREF0372_00489 PE=4 SV=1
dhd:Dhaf_3734	B8FRJ0	K01023	dhd:Dhaf_3734	Arylsulfotransferase	10.1002/ejoc.201402875	2.8.2.1	Desulfitobacterium hafniense (strain DCB-2 / DSM 10664)
ebe:B21_03243	P46852	K06911	ebe:B21_03243	Pyrin like protein	https://doi.org/10.1074/jbc.M501034200	1.13.11.24	E. coli
F6IEX3	F6IEX3			Glycoside hydrolase family protein	10.1016/j.abb.2018.04.013	3.2.1.40	Novosphingobium sp. PP1Y
fpla:A4U99_15225	OXE48401.1	K22906	fpla:A4U99_15225	Phloretin hydrolase	https://doi.org/10.1016/j.fbio.2022.102178	3.7.1.4	F. plautii
JQ358709.1	AFV15451.1			Dihydrodaidzein reductase (DDR)	https://doi.org/10.1128%2FAEM.03693-12	NA	Slackia isoflavoniconvertens OX=572010 GN=ddr PE=4 SV=1
JQ358709.1	AFV15450.1			Tetrahydrodaidzein reductase (TDR)	https://doi.org/10.1128%2FAEM.03693-12	NA	Slackia isoflavoniconvertens OX=572010 GN=tdr PE=4 SV=1
KJ452760.1	A0A0U1WKA6			Daidzein and genistein reductase	10.1111/lam.12594	1.14.14.89	Slackia sp. AUH-JLC159
KP137588.1	EIM58371.1			DfgABCDE	https://doi.org/10.1111/1462-2920.12864	NA	[Eubacterium] cellulosolvens 6 OX=633697 GN=EubceDRAFT1_2662 PE=4 SV=1
lac:LBA1473	AAV43293.1	K05989	lac:LBA1473	Alpha-L-Rhamnosidase LaR	https://doi.org/10.1128%2FAEM.02675-08	3.2.1.40	Lactobacillus acidophilus NCFM
LC422372.1	BBG22493.1			DgpABC	https://doi.org/10.1248/bpb.b18-00729	NA	Dorea sp. strain PUE
LC422372.1	BBG22494.1			DgpABC	https://doi.org/10.1248/bpb.b18-00729	NA	Dorea sp. strain PUE
LC422372.1	BBG22495.1			DgpABC	https://doi.org/10.1248/bpb.b18-00729	NA	Dorea sp. strain PUE
lpb:SH83_14370	C4PG47	K05989	lpb:SH83_14370	Alpha-L-rhamnosidase	10.1099/mic.0.027789-0	3.2.1.40	Lactobacillus plantarum
lpl:lp_3471	CCC80440.1	K05989	lpl:lp_3471	Alpha-L-Rhamnosidase LpR1	https://doi.org/10.1128/AEM.02675-08	3.2.1.40	Lactobacillus plantarum WCFS1
NC_014328.1_3002	ADK16070.1	K26176	clj:CLJU_c30220	Flavone/flavonol reductase (Flr)	https://doi.org/10.1038%2Fs41467-021-20974-2	NA	Clostridium ljungdahlii (strain ATCC 55383 / DSM 13528 / PETC)
NC_015738.1_1421	WP_013979959.1			Dihydrodaidzein reductase	https://doi.org/10.12938/bmfh.2015-023	NA	Eggerthella sp. YY7918
NC_017216.2_142	AFS33105.1			Beta-glucosidase Bbg572	https://doi.org/10.4014%2Fjmb.1208.08028	NA	Bifidobacterium animalis subsp. lactis OX=302911 GN=DD702_05360 PE=3 SV=1
NZ_CP019962.1_3328	ANI69960.1			ODem Methyltransferase (MT) 1	https://doi.org/10.1007%2Fs00253-016-7536-2	NA	Eubacterium limosum OX=1736 PE=4 SV=1
NZ_CP019962.1_3329	ANI69961.1			ODem Corrinoid protein (CP)	https://doi.org/10.1007%2Fs00253-016-7536-2	NA	Eubacterium limosum OX=1736 PE=4 SV=1
NZ_CP019962.1_3330	ANI69962.1			ODem MT2	https://doi.org/10.1007%2Fs00253-016-7536-2	NA	Eubacterium limosum OX=1736 PE=4 SV=1
NZ_CP019962.1_972	ANI69959.1			O demethylase (ODem) activating enzyme (AE)	https://doi.org/10.1007%2Fs00253-016-7536-2	NA	Eubacterium limosum OX=1736 GN=C7955_10944 PE=4 SV=1
NZ_CP025199.1_1724	KEF29323.1			Beta-glucosidase BpBluA	https://doi.org/10.1016/j.foodres.2017.07.024	NA	Bifidobacterium pseudocatenulatum IPLA36007
NZ_CP040530.1_3732	WP_011107561		btho:Btheta7330_02617	Alpha-L-Rhamnosidase BtR	https://doi.org/10.1016/j.bioorg.2018.08.004	NA	Bacteroides thetaiotaomicron OX=818 GN=Btheta7330_02617
NZ_CP040530.1_4520	AAO76887.1	K05349	bth:BT_1780	Beta-glucosidase BtGlu (Periplasmic beta-glucosidase)	https://doi.org/10.1111%2Fijfs.12786	3.2.1.21	Bacteroides thetaiotaomicron VPI-5482
NZ_CP048436.1_1083	ANU40626.1			Flavone/flavonol reductase (Flr)	https://doi.org/10.1038%2Fs41467-021-20974-2	NA	Flavonifractor plautii OX=292800 GN=A4U99_05915 PE=4 SV=1
NZ_CP048436.1_3034	WP_154024723.1			Flavanone/flavanonol-cleaving reductase (Fcr)	https://doi.org/10.1128/AEM.01233-19	NA	Flavonifractor plautii
NZ_CYYA01000019.1_47	AIS36173.1			Chalcone isomerase (CHI)	https://doi.org/10.1002%2Fanie.201306952	NA	Eubacterium ramulus OX=39490 GN=tai PE=1 SV=1
NZ_CYYA01000029.1_4	AGS82961.1			Flavanone/flavanonol-cleaving reductase (Fcr)	https://journals.asm.org/doi/10.1128/aem.01233-19	NA	Eubacterium ramulus OX=39490 GN=ERS852448_02856 PE=3 SV=1
NZ_JACHFW010000001.1_223	AKC35075.1			DfgC	https://doi.org/10.1111%2F1462-2920.12864	NA	Catenibacillus scindens OX=673271 GN=dfgC PE=4 SV=1
NZ_JAOK01000012.1_2076	EUA80835.1			Phloretin hydrolase	https://doi.org/10.1111/febs.14792	NA	Mycobacteroides abscessus subsp. bolletii
NZ_LR134379.1_630	BAL46928.1			Tetrahydrodaidzein reductase (TDR)	https://doi.org/10.1128/AEM.06779-11	NA	Slackia sp. NATTS OX=647703 GN=dece-1 PE=4 SV=1
NZ_PPTO01000001.1_221	AFV15453.1			Daidzein reductase (DZR)	https://doi.org/10.1128%2FAEM.03693-12	NA	Slackia isoflavoniconvertens OX=572010 GN=dzr PE=3 SV=1
Q2EYY8	Q2EYY8			4-coumarate 3-hydroxylase	10.1016/j.jbiotec.2014.02.002	1.14.14.1	Saccharothrix espanaensis
Q76LC4	Q76LC4			Alpha-L-rhamnosidase	10.1007/s002030050009	3.2.1.40	Sphingomonas paucimobilis (Pseudomonas paucimobilis)
Q9ZAR4	Q9ZAR4			Dextransucrase	10.1016/j.carres.2006.02.008	2.4.1.5	Leuconostoc mesenteroides
Q9ZEU2	Q9ZEU2			Amylosucrase	10.1016/j.jbiotec.2015.07.002	2.4.1.4	Neisseria polysaccharea
