# Supplementary material for: Landscape of flavonoid metabolism in human gut microbiome and its association with health and disease
Source: Gut Microbes Rep. 2025 Jun 25;2(1):2520788. doi: 10.1080/29933935.2025.2520788 (PMC12940152; doi:10.1080/29933935.2025.2520788)
Supplement: Supplementary_Table_5.xlsx [file KGMR_A_2520788_SM8841.xlsx]

## Sheet: Sheet1
Flavonifractor plautii
Homolog Sequence ID	Start	End	Strand	Gene	Name
MGYG000000099_6_48	45168	46100	+	acc_ANU40626.1|tr|A0A174NXS8|A0A174NXS8_FLAPL	Flr
MGYG000000099_6_49	46116	46955	+	acc_EHM54434.1|tr|G9YLX3|G9YLX3_FLAPL	Chi
MGYG000000099_2_320	325191	327182	+	acc_WP_154024723.1	Fcr
MGYG000000099_2_477	501705	502508	-	acc_OXE48401.1_fpla:A4U99_15225_K22906_phloretin_hydrolase_[EC:3.7.1.4]	Phy
Eubacterium_I ramulus
Homolog Sequence ID	Start	End	Strand	Gene	Name
MGYG000001456.1_16_3	2366	4402	+	acc_AGS82961.1|tr|V9P074|V9P074_EUBRA	Fcr
MGYG000001456.1_81_14	12106	13035	-	acc_ANU40626.1|tr|A0A174NXS8|A0A174NXS8_FLAPL	Flr
MGYG000001456.1_30_12	15684	16535	+	acc_AIS36173.1|tr|V9P0A9|V9P0A9_EUBRA	Chi
MGYG000001456.1_11_31	35445	36251	+	acc_AAQ12341.1_ag:AAQ12341_K22906_phloretin_hydrolase_[EC:3.7.1.4]	Phy
MGYG000001456.1_114_60	74471	75418	-	acc_ADK16070.1|tr|D8GPX9|D8GPX9_CLOLD	Flr
Eubacterium_I sp900066595
Homolog Sequence ID	Start	End	Strand	Gene	Name
MGYG000000058_6_10	10263	11069	-	acc_EHM54434.1|tr|G9YLX3|G9YLX3_FLAPL	Chi
MGYG000000058_10_21	27696	28487	-	acc_AAQ12341.1_ag:AAQ12341_K22906_phloretin_hydrolase_[EC:3.7.1.4]	Phy
MGYG000000058_2_77	81547	82365	-	cls:CXIVA_20190_K22906_phloretin_hydrolase_[EC:3.7.1.4]	Phy
MGYG000000058_4_90	99975	100778	-	cls:CXIVA_10480_K22906_phloretin_hydrolase_[EC:3.7.1.4]	Phy
MGYG000000058_3_92	104841	105638	+	acc_OXE48401.1_fpla:A4U99_15225_K22906_phloretin_hydrolase_[EC:3.7.1.4]	Phy
MGYG000000058_5_99	113251	114111	-	acc_AIS36173.1|tr|V9P0A9|V9P0A9_EUBRA	Chi
MGYG000000058_5_100	114138	115076	-	acc_ANU40626.1|tr|A0A174NXS8|A0A174NXS8_FLAPL	Flr
MGYG000000058_3_161	184301	186301	+	acc_WP_154024723.1	Fcr
MGYG000000058_1_189	206190	207011	+	cls:CXIVA_01400_K22906_phloretin_hydrolase_[EC:3.7.1.4]	Phy
Eubacterium_I sp900546495
Homolog Sequence ID	Start	End	Strand	Gene	Name
MGYG000000969_01332	4243	6216	-	acc_AGS82961.1|tr|V9P074|V9P074_EUBRA	Fcr
MGYG000000969_01836	5533	6384	-	acc_AIS36173.1|tr|V9P0A9|V9P0A9_EUBRA	Chi
MGYG000000969_01837	6464	7441	-	acc_ANU40626.1|tr|A0A174NXS8|A0A174NXS8_FLAPL	Flr
MGYG000000969_01910	7995	8801	+	acc_AAQ12341.1_ag:AAQ12341_K22906_phloretin_hydrolase_[EC:3.7.1.4]	Phy
MGYG000000969_01567	25644	26468	+	cls:CXIVA_01400_K22906_phloretin_hydrolase_[EC:3.7.1.4]	Phy
MGYG000000969_00928	29232	30125	-	acc_ADK16070.1|tr|D8GPX9|D8GPX9_CLOLD	Flr
MGYG000000969_01075	30117	32135	-	acc_WP_154024723.1	Fcr
MGYG000000969_01076	32272	33219	-	acc_ADK16070.1|tr|D8GPX9|D8GPX9_CLOLD	Flr
