# Supplementary material for: Landscape of flavonoid metabolism in human gut microbiome and its association with health and disease
Source: Gut Microbes Rep. 2025 Jun 25;2(1):2520788. doi: 10.1080/29933935.2025.2520788 (PMC12940152; doi:10.1080/29933935.2025.2520788)
Supplement: Supplementary_table_7.xlsx [file KGMR_A_2520788_SM8840.xlsx]

## Sheet: p-values
The table shows a higher abundance of different genes and ECs in various comparisons, including CRC vs. Healthy, IBD vs. Healthy, and Healthy western vs. Healthy non-western populations. The Wilcoxon rank-sum test was used to calculate p-values.
	CRC/Healthy							IBD/Healthy				Healthy (western/Non-western)
	India		Austria			China		Netherlands		US		Western	Non-western
Gene/EC	CRC	Healthy	carcinoma	Adenoma	Healthy	CRC	Healthy	IBD	Healthy	IBD	Healthy
Fcr (F. plautii)	↑ (p = 0.00038)		↑ (p = 0.001)					↑ (p = 0.0044)		↑ (p = 0.0038)		↑ (p = 2.7e−44) (Boruta confirmed)
Flr (F. plautii)	↑ (p = 0.00074)							↑ (p = 0.017)		↑ (p = 0.0019)		↑ (p = 0.018)
Phy (F. plautii)	↑ (p = 0.034)		↑ (p = 0.048)					↑ (p = 0.027)		↑ (p = 0.004)		↑ (p = 6.3e−42) (Boruta confirmed)
Chi (F. plautii)	↑ (p = 1.8e−05) (Boruta confirmed)		↑ (p = 0.0068)			↑ (p = 0.44)		↑ (p = 0.022)		↑ (p = 0.0073)		↑ (p = 8.4e−35) (Boruta confirmed)
alpha-L-rhamnosidase(EC.3.2.1.40)	↑ ↑ (p = 2.2e−05) (Boruta confirmed)		↑ (p = 0.03)			↑ (p = 0.24)						↑ (p = 1.5e−25) (Boruta confirmed)
NZ_CP040530.1_3732 (EC: 3.2.1.40)	↑ (p = 1.2e−05) (Boruta confirmed)		↑ (p = 0.0083)									↑ (p = 7e−32)
periplasmic beta-glucosidase (bth:BT_1780)	↑ (p = 1.4e−05) (Boruta confirmed)											↑ (p = 1.2e−29)
Chi (E. ramulus)									↑ (p = 0.027)		↑ (p = 2e−07)
Fcr (E. ramulus)									↑ (p = 0.014)		↑ (p = 1.3e−07)
Phy (E. ramulus)									↑ (p = 0.042)		↑ (p = 3.5e−07)
Quercitinase (EC.1.13.11.24)	↑ (p = 7.5e−09) (Boruta confirmed)		↑ (p = 0.00086) (Boruta confirmed)			↑ (p = 0.02)						↑ (p = 0.00051) (Boruta confirmed)
arylsulfatase (EC.3.1.6.1)	↑ (p = 0.00016) (Boruta confirmed EC)		↑ (p = 0.02)					↑ (p = 0.0082) (Boruta confirmed)		↑ (p = 0.022) (Boruta confirmed)		↑ (p = 4.1e−24) (Boruta confirmed)
aryl-sulfate sulfotransferase (EC.2.8.2.22)	↑ (p = 0.0096) (Boruta confirmed)		↑ (p < 0.05)									↑ (p = 3.4e−31) (Boruta confirmed)
glutathionyl-hydroquinone reductase (EC.1.8.5.7)	↑ (p = 0.045) (Boruta confirmed)		↑ (p < 0.05)						↑ p value = 0.028 (Boruta confirmed)				↑ (p < 0.05) 0.00014
beta-glucosidase (EC:3.2.1.21)		1e−05 (Boruta confirmed)			↑ (p = 0.0028) (Boruta confirmed)		↑ (p = 0.048)		↑ (p = 0.29)		↑ (p = 0.015) (Boruta confirmed)		↑ (p < 0.05)
dihydroflavonol 4-reductase (EC:1.1.1.219)									p value = 7e−05 (Boruta confirmed)		p value = 0.00017 (Boruta confirmed)	↑ 8.2e−17 (Boruta confirmed)
xylan 1,4-beta-xylosidase (EC:3.2.1.37)		2.8e−05 (Boruta confirmed)
caffeoyl-CoA O-methyltransferase (EC.2.1.1.104)		3.8e−05 (Boruta confirmed)
