# Supplementary material for: Landscape of flavonoid metabolism in human gut microbiome and its association with health and disease
Source: Gut Microbes Rep. 2025 Jun 25;2(1):2520788. doi: 10.1080/29933935.2025.2520788 (PMC12940152; doi:10.1080/29933935.2025.2520788)
Supplement: Supplementary_table_4.xlsx [file KGMR_A_2520788_SM8839.xlsx]

## Sheet: Biochemically_known_FMEs
Sequence ID	Name	Species in UHGG catalog with homologs	Activity/Pathway
ANI69961.1_A0A191T863_EUBLI_Corrinoid_protein	ODem Corrinoid protein (CP)	2318	methyl transfer
AFV15451.1_M9NYU8_9ACTN_3-oxoacyl-ACP_reductase	Dihydrodaidzein reductase (DDR)	1791	equol biosynthesis pathway
ANI69962.1_A0A191T864_EUBLI_Methyltransferase-II	ODem MT2	1132	methyl transfer
BAL46929.1_H3JUE3_9ACTN_DHD-to-equol_conversion_enzyme	Dihydrodaidzein reductase	1201	equol biosynthesis pathway
WP_013979959.1_dihydrodaidzein_reductase	Dihydrodaidzein reductase	876	equol biosynthesis pathway
BBG22493.1_A0A3Q9WWX8_9BACT_Uncharacterized_protein	DgpABC	755	deglycosylation
BAJ72745.1_E7FL41_9LACT_Dihydrodaidzein_reductase	Dihydrodaidzein reductase	616	equol biosynthesis pathway
EIM58369.1_I5AX46_EUBCE_Putative_dehydrogenase	DfgABCDE	512	deglycosylation
AKC35075.1_A0A0E3TKF2_9FIRM_DfgC	DfgC	415	deglycosylation
AGS82961.1_V9P074_EUBRA_Enoate_reductase_[EC:1.3.1.31]_count_in_sp_reps	Enoate_reductase	254	flavones/flavonols degradation pathway
ANI69959.1_A0A191T861_EUBLI_Activating_enzyme	O demethylase (ODem) activating enzyme (AE)	216	methyl transfer
BAL46928.1_H3JUE2_9ACTN_DHD-to-equol_conversion_enzyme	Tetrahydrodaidzein reductase (TDR)	175	equol biosynthesis pathway
BAJ72744.1_E7FL40_9LACT_Tetrahydrodaidzein_reductase	Tetrahydrodaidzein reductase	183	equol biosynthesis pathway
WP_154024723.1_FAD-dependent_oxidoreductase	Flavanone/flavanonol-cleaving reductase (Fcr)	150	flavones/flavonols degradation pathway
Q76LC4_Q76LC4_SPHPI_Alpha-L-rhamnosidase_[EC:3.2.1.40]_count_in_sp_reps	alpha-L-rhamnosidase	137	derhamnosylation
AFV15450.1_M9P0B3_9ACTN_Succinate_dehydrogenase	Tetrahydrodaidzein reductase (TDR)	133	equol biosynthesis pathway
ANU40626.1_A0A174NXS8_FLAPL_Cd1	Flavone/flavonol reductase (Flr)	133	flavones/flavonols degradation pathway
ADK16070.1_D8GPX9_Multimeric_flavodoxin_WrbA_like_protein	Flavone/flavonol reductase (Flr)	126	flavones/flavonols degradation pathway
EIM58371.1_I5AX48_EUBCE_Sugar_phosphate_isomerase_epimerase	DfgABCDE	84	deglycosylation
Q2EYY8_Q2EYY8_9PSEU_4-coumarate_3-hydroxylase_[EC:1.14.14.1]	4-coumarate 3-hydroxylase	78	oxidoreductase activity, acting on the CH-CH group of donors
WP_011107561_A0A0P0FAS5_BACT4_Alpha-rhamnosidase	Alpha-L-Rhamnosidase BtR	84	derhamnosylation
WP_013979960.1_F7V1S3_EEGSY_FAD_binding_2_domain-containing_protein	Tetrahydrodaidzein reductase	68	equol biosynthesis pathway
BBG22495.1_A0A3Q9WXL1_9BACT_AP_endonuc_2_domain-containing_protein	DgpABC	75	deglycosylation
BBG22494.1_A0A3Q9WUX0_9BACT_Uncharacterized_protein	DgpABC	73	deglycosylation
EIM58372.1_I5AX49_EUBCE_Uncharacterized_protein	DfgABCDE	77	deglycosylation
AAO76887.1_Q8A6U6_BACTN_Beta-glucosidase_[EC:3.2.1.21]_count_in_sp_reps	Beta-glucosidase	49	deglycosylation
EHM54434.1_G9YLX3_FLAPL_Chalcone_N_domain-containing_protein_OS=Flavonifractor_plautii	Chalcone isomerase (CHI)	40	flavones/flavonols degradation pathway
KEF29323.1_A0A072MX70_9BIFI_Beta-glucosidase	Beta-glucosidase BpBluA	30	deglycosylation
A0A072MRT2_A0A072MRT2_9BIFI_Beta-D-glucosideglucohydrolase	Beta-D-glucosideglucohydrolase	32	deglycosylation
A0A072MSE8_A0A072MSE8_9BIFI_Beta-glucosidase	Beta-glucosidase	28	deglycosylation
ANI69960.1_A0A191T862_EUBLI_Methyltransferase-I	ODem Methyltransferase (MT) 1	27	methyl transfer
AKC35076.1_A0A0E3TJD6_9FIRM_DfgD	DfgD	30	deglycosylation
F6IEX3_F6IEX3_9SPHN_Glycoside_hydrolase_family_protein_[EC:3.2.1.40]_count_in_sp_reps	Glycoside_hydrolase	34	hydrolase activity
EIM58373.1_I5AX50_EUBCE_Sugar_phosphate_isomerase_epimerase	DfgABCDE	36	deglycosylation
A0A0U1WKA6_A0A0U1WKA6_9ACTN_Daidzein_and_genistein_reductase_[EC:1.14.14.89]	Daidzein and genistein reductase	24	equol biosynthesis pathway
BAJ22678.1_E1CIA4_9LACT_Daidzein_reductase	Daidzein reductase	26	equol biosynthesis pathway
A0A072N4Q2_A0A072N4Q2_9BIFI_Beta-glucosidase	Beta-glucosidase	21	deglycosylation
BAL46930.1_H3JUE4_9ACTN_Daidzein-to-DHD_conversion_enzyme	Daidzein reductase	21	equol biosynthesis pathway
AFS33105.1_J9XU85_BIFAN_Beta-glucosidase_[EC:3.2.1.21]_count_in_sp_reps	Beta-glucosidase	18	deglycosylation
AFV15453.1_M9NZ71_9ACTN_Daidzein_reductase	Daidzein reductase (DZR)	21	equol biosynthesis pathway
Q65JC2_bld:BLi01948_K25230_NDP-glycosyltransferase	Glycosyl transferase Family 1	18	glycosylation
OXE48401.1_fpla:A4U99_15225_K22906_phloretin_hydrolase_[EC:3.7.1.4]	Phloretin hydrolase	20	flavones/flavonols degradation pathway
EIM58370.1_I5AX47_EUBCE_Putative_dehydrogenase	DfgABCDE	15	deglycosylation
AAQ12341.1_ag:AAQ12341_K22906_phloretin_hydrolase_[EC:3.7.1.4]	Phloretin hydrolase	20	flavones/flavonols degradation pathway
BAM25050.1_I7H868_9LACT_Dihydrodaizein_racemase	Dihydrodaidzein Racemase	9	equol biosynthesis pathway
C4PG47_lpb:SH83_14370_K05989_alpha-L-rhamnosidase_[EC:3.2.1.40]_count_in_sp_reps	alpha-L-rhamnosidase	6	derhamnosylation
B1MK49_B1MK49_MYCA9_DAPG_hydrolase_domain-containing_protein_[EC:3.7.1.4]	Phloretin hydrolase	6	flavones/flavonols degradation pathway
EUA80835.1_putative_phlG_protein	Phloretin hydrolase	6	flavones/flavonols degradation pathway
B8FRJ0_dhd:Dhaf_3734_K01023_arylsulfate_sulfotransferase_[EC:2.8.2.22]	Arylsulfotransferase	3	aryl sulfotransferase activity
AGS77942.1_bde:BDP_0161_K05989_alpha-L-rhamnosidase_[EC:3.2.1.40]_count_in_sp_reps	alpha-L-rhamnosidase	6	derhamnosylation
CCC80440.1_lpl:lp_3471_K05989_alpha-L-rhamnosidase_[EC:3.2.1.40]_count_in_sp_reps	alpha-L-rhamnosidase	3	derhamnosylation
WP_013979957.1_F7V1S0_EEGSY_NADH:flavin_oxidoreductase	Daidzein reductase	3	equol biosynthesis pathway
AIS36173.1_V9P0A9_EUBRA_Chalcone_isomerase	Chalcone isomerase (CHI)	16	flavones/flavonols degradation pathway
Q9ZAR4_Q9ZAR4_LEUME_Dextransucrase_OS=Leuconostoc_mesenteroides_[EC:2.4.1.5]	Dextransucrase	3	functional group transfer
AAV43293.1_lac:LBA1473_K05989_alpha-L-rhamnosidase_[EC:3.2.1.40]_count_in_sp_reps	alpha-L-rhamnosidase	3	derhamnosylation
AHJ22585.1_bbrv:B689b_0522_K05989_alpha-L-rhamnosidase_[EC:3.2.1.40]_count_in_sp_reps	alpha-L-rhamnosidase	3	derhamnosylation
P46852_ebe:B21_03243_K06911_quercetin_2,3-dioxygenase_[EC:1.13.11.24]_count_in_sp_reps	quercetin_2,3-dioxygenase	4	quercetin degradation
